# Supplementary material for: Historical effective population size of North American hoary bat (Lasiurus cinereus) and challenges to estimating trends in contemporary effective breeding population size from archived samples
Source: PeerJ. 2021 Apr 19;9:e11285. doi: 10.7717/peerj.11285 (PMC8061578; doi:10.7717/peerj.11285)
Supplement: File S1 — Collection information for Lasiurus cinereus carcasses, including date and anonymized location. [file peerj-09-11285-s001.ods]

## Sheet: Sheet1
File S1. Collection information for carcasses, including date and anonymized location.
Sample name	Sample set	Collection date	Counties	State	BioSample accession	Sequence read archive accession
09H002	7	9/11/2009	Benton	Indiana	SAMN13961945	SRR11016181
09H004	7	9/9/2009	Benton	Indiana	SAMN13961946	SRR11016180
09H006	7	9/11/2009	Benton	Indiana	SAMN13961947	SRR11016037
09H009	7	9/14/2009	Benton	Indiana	SAMN13961948	SRR11016026
09H011	7	8/27/2009	Benton	Indiana	SAMN13961949	SRR11016015
09H012	7	8/31/2009	Benton	Indiana	SAMN13961950	SRR11016004
09H014	7	9/11/2009	Benton	Indiana	SAMN13961951	SRR11015993
09H015	7	9/1/2009	Benton	Indiana	SAMN13961952	SRR11016144
09H016	7	9/9/2009	Benton	Indiana	SAMN13961953	SRR11016133
09H017	7	8/31/2009	Benton	Indiana	SAMN13961954	SRR11016122
09H018	7	8/25/2009	Benton	Indiana	SAMN13961955	SRR11016179
09H022	7	9/9/2009	Benton	Indiana	SAMN13961956	SRR11016168
09H023	7	9/13/2009	Benton	Indiana	SAMN13961957	SRR11016157
18HOBABP001	1	5/29/2018	Jay	Indiana	SAMN13962082	SRR11016098
18HOBABP002	1	7/17/2018	Jay	Indiana	SAMN13962083	SRR11016097
18HOBABP003	1	8/8/2018	Jay	Indiana	SAMN13962084	SRR11016096
18HOBABP004	1	8/20/2018	Jay	Indiana	SAMN13962085	SRR11016094
18HOBABP005	1	8/28/2018	Jay	Indiana	SAMN13962086	SRR11016093
18HOBABP006	1	8/29/2018	Jay	Indiana	SAMN13962087	SRR11016092
18HOBABP007	1	9/3/2018	Jay	Indiana	SAMN13962088	SRR11016091
18HOBABP008	1	10/10/2018	Jay	Indiana	SAMN13962089	SRR11016090
10HOBAFR001	2	8/14/2010	Benton	Indiana	SAMN13961958	SRR11016106
10HOBAFR002	2	8/13/2010	Benton	Indiana	SAMN13961959	SRR11016095
10HOBAFR003	2	8/12/2010	Benton	Indiana	SAMN13961960	SRR11016084
10HOBAFR004	2	8/13/2010	Benton	Indiana	SAMN13961961	SRR11016073
10HOBAFR005	2	8/4/2010	Benton	Indiana	SAMN13961962	SRR11016062
10HOBAFR006	2	8/6/2010	Benton	Indiana	SAMN13961963	SRR11016051
10HOBAFR007	2	8/12/2010	Benton	Indiana	SAMN13961964	SRR11016040
10HOBAFR008	2	8/12/2010	Benton	Indiana	SAMN13961965	SRR11016036
10HOBAFR009	2	9/23/2010	Benton	Indiana	SAMN13961966	SRR11016035
10HOBAFR010	2	7/31/2010	Benton	Indiana	SAMN13961967	SRR11016034
10HOBAFR011	2	8/13/2010	Benton	Indiana	SAMN13961968	SRR11016033
10HOBAFR012	2	7/31/2010	Benton	Indiana	SAMN13961969	SRR11016032
10HOBAFR013	2	8/26/2010	Benton	Indiana	SAMN13961970	SRR11016031
10HOBAFR014	2	8/13/2010	Benton	Indiana	SAMN13961971	SRR11016030
10HOBAFR015	2	8/29/2010	Benton	Indiana	SAMN13961972	SRR11016029
10HOBAFR016	2	8/13/2010	Benton	Indiana	SAMN13961973	SRR11016028
10HOBAFR017	2	8/13/2010	Benton	Indiana	SAMN13961974	SRR11016027
10HOBAFR018	2	8/19/2010	Benton	Indiana	SAMN13961975	SRR11016025
10HOBAFR019	2	8/13/2010	Benton	Indiana	SAMN13961976	SRR11016024
10HOBAFR020	2	8/14/2010	Benton	Indiana	SAMN13961977	SRR11016023
10HOBAFR021	2	7/31/2010	Benton	Indiana	SAMN13961978	SRR11016022
10HOBAFR022	2	8/13/2010	Benton	Indiana	SAMN13961979	SRR11016021
10HOBAFR023	2	7/31/2010	Benton	Indiana	SAMN13961980	SRR11016020
10HOBAFR024	2	8/14/2010	Benton	Indiana	SAMN13961981	SRR11016019
10HOBAFR025	2	8/13/2010	Benton	Indiana	SAMN13961982	SRR11016018
10HOBAFR026	2	8/20/2010	Benton	Indiana	SAMN13961983	SRR11016017
10HOBAFR027	2	8/25/2010	Benton	Indiana	SAMN13961984	SRR11016016
10HOBAFR028	2	8/15/2010	Benton	Indiana	SAMN13961985	SRR11016014
10HOBAFR029	2	8/16/2010	Benton	Indiana	SAMN13961986	SRR11016013
10HOBAFR030	2	8/16/2010	Benton	Indiana	SAMN13961987	SRR11016012
10HOBAFR031	2	8/20/2010	Benton	Indiana	SAMN13961988	SRR11016011
10HOBAFR032	2	8/20/2010	Benton	Indiana	SAMN13961989	SRR11016010
10HOBAFR034	2	8/20/2010	Benton	Indiana	SAMN13961990	SRR11016009
10HOBAFR036	2	8/20/2010	Benton	Indiana	SAMN13961991	SRR11016008
10HOBAFR037	2	8/21/2010	Benton	Indiana	SAMN13961992	SRR11016007
10HOBAFR038	2	8/21/2010	Benton	Indiana	SAMN13961993	SRR11016006
10HOBAFR039	2	8/19/2010	Benton	Indiana	SAMN13961994	SRR11016005
10HOBAFR040	2	8/19/2010	Benton	Indiana	SAMN13961995	SRR11016003
10HOBAFR043	2	9/19/2010	Benton	Indiana	SAMN13961996	SRR11016002
10HOBAFR044	2	9/20/2010	Benton	Indiana	SAMN13961997	SRR11016001
10HOBAFR045	2	9/26/2010	Benton	Indiana	SAMN13961998	SRR11016000
10HOBAFR046	2	10/12/2010	Benton	Indiana	SAMN13961999	SRR11015999
10HOBAFR049	2	8/27/2010	Benton	Indiana	SAMN13962000	SRR11015998
10HOBAFR050	2	8/28/2010	Benton	Indiana	SAMN13962001	SRR11015997
10HOBAFR055	2	9/3/2010	Benton	Indiana	SAMN13962002	SRR11015996
10HOBAFR056	2	9/3/2010	Benton	Indiana	SAMN13962003	SRR11015995
10HOBAFR058	2	9/6/2010	Benton	Indiana	SAMN13962004	SRR11015994
10HOBAFR059	2	9/6/2010	Benton	Indiana	SAMN13962005	SRR11015992
10HOBAFR062	2	9/10/2010	Benton	Indiana	SAMN13962006	SRR11015991
10HOBAFR063	2	9/10/2010	Benton	Indiana	SAMN13962007	SRR11015990
10HOBAFR065	2	9/11/2010	Benton	Indiana	SAMN13962008	SRR11016152
10HOBAFR066	2	9/11/2010	Benton	Indiana	SAMN13962009	SRR11016150
17HOBAFR010	2	8/10/2017	Benton	Indiana	SAMN13962041	SRR11016115
17HOBAFR011	2	8/24/2017	Benton	Indiana	SAMN13962042	SRR11016114
18HOBAFR001	2	5/7/2018	Benton	Indiana	SAMN13962090	SRR11016089
18HOBAFR002	2	8/1/2018	Benton	Indiana	SAMN13962091	SRR11016088
18HOBAFR003	2	8/1/2018	Benton	Indiana	SAMN13962092	SRR11016087
18HOBAFR007	2	8/3/2018	Benton	Indiana	SAMN13962093	SRR11016086
18HOBAFR010	2	8/4/2018	Benton	Indiana	SAMN13962094	SRR11016085
18HOBAFR012	2	8/6/2018	Benton	Indiana	SAMN13962095	SRR11016083
18HOBAFR013	2	8/6/2018	Benton	Indiana	SAMN13962096	SRR11016082
18HOBAFR014	2	8/13/2018	Benton	Indiana	SAMN13962097	SRR11016081
18HOBAFR018	2	8/20/2018	Benton	Indiana	SAMN13962098	SRR11016080
18HOBAFR021	2	8/22/2018	Benton	Indiana	SAMN13962099	SRR11016079
18HOBAFR024	2	8/27/2018	Benton	Indiana	SAMN13962100	SRR11016078
18HOBAFR026	2	9/3/2018	Benton	Indiana	SAMN13962101	SRR11016077
17HOBAHW001	3	4/20/2017	Randolph	Indiana	SAMN13962043	SRR11016113
17HOBAHW002	3	4/27/2017	Randolph	Indiana	SAMN13962044	SRR11016112
17HOBAHW003	3	5/22/2017	Randolph	Indiana	SAMN13962045	SRR11016178
17HOBAHW004	3	8/2/2017	Randolph	Indiana	SAMN13962046	SRR11016177
17HOBAHW005	3	8/3/2017	Randolph	Indiana	SAMN13962047	SRR11016176
17HOBAHW006	3	8/3/2017	Randolph	Indiana	SAMN13962048	SRR11016175
17HOBAHW008	3	8/4/2017	Randolph	Indiana	SAMN13962049	SRR11016174
17HOBAHW010	3	8/4/2017	Randolph	Indiana	SAMN13962050	SRR11016173
17HOBAHW011	3	8/8/2017	Randolph	Indiana	SAMN13962051	SRR11016172
17HOBAHW012	3	8/9/2017	Randolph	Indiana	SAMN13962052	SRR11016171
17HOBAHW013	3	8/15/2017	Randolph	Indiana	SAMN13962053	SRR11016170
17HOBAHW014	3	8/31/2017	Randolph	Indiana	SAMN13962054	SRR11016169
10HOBALE001	4	9/14/2010	Benton/White	Indiana	SAMN13962010	SRR11016149
10HOBALE002	4	9/14/2010	Benton/White	Indiana	SAMN13962011	SRR11016148
10HOBALE004	4	9/14/2010	Benton/White	Indiana	SAMN13962012	SRR11016147
10HOBALE005	4	9/15/2010	Benton/White	Indiana	SAMN13962013	SRR11016146
10HOBALE007	4	9/15/2010	Benton/White	Indiana	SAMN13962014	SRR11016145
10HOBALE008	4	9/15/2010	Benton/White	Indiana	SAMN13962015	SRR11016143
10HOBALE010	4	9/14/2010	Benton/White	Indiana	SAMN13962016	SRR11016142
10HOBALE011	4	9/14/2010	Benton/White	Indiana	SAMN13962017	SRR11016141
10HOBALE012	4	9/15/2010	Benton/White	Indiana	SAMN13962018	SRR11016140
10HOBALE014	4	9/14/2010	Benton/White	Indiana	SAMN13962019	SRR11016139
10HOBALE015	4	9/14/2010	Benton/White	Indiana	SAMN13962020	SRR11016138
10HOBALE016	4	9/14/2010	Benton/White	Indiana	SAMN13962021	SRR11016137
10HOBALE017	4	9/16/2010	Benton/White	Indiana	SAMN13962022	SRR11016136
10HOBALE018	4	9/14/2010	Benton/White	Indiana	SAMN13962023	SRR11016135
10HOBALE020	4	9/15/2010	Benton/White	Indiana	SAMN13962024	SRR11016134
10HOBALE021	4	9/15/2010	Benton/White	Indiana	SAMN13962025	SRR11016132
10HOBALE022	4	9/15/2010	Benton/White	Indiana	SAMN13962026	SRR11016131
10HOBALE023	4	9/15/2010	Benton/White	Indiana	SAMN13962027	SRR11016130
10HOBALE024	4	9/14/2010	Benton/White	Indiana	SAMN13962028	SRR11016129
10HOBALE026	4	9/16/2010	Benton/White	Indiana	SAMN13962029	SRR11016128
10HOBALE028	4	9/16/2010	Benton/White	Indiana	SAMN13962030	SRR11016127
10HOBALE029	4	9/14/2010	Benton/White	Indiana	SAMN13962031	SRR11016126
10HOBALE030	4	9/15/2010	Benton/White	Indiana	SAMN13962032	SRR11016125
10HOBALE031	4	9/15/2010	Benton/White	Indiana	SAMN13962033	SRR11016124
10HOBALE032	4	9/16/2010	Benton/White	Indiana	SAMN13962034	SRR11016123
10HOBALE033	4	9/16/2010	Benton/White	Indiana	SAMN13962035	SRR11016121
10HOBALE034	4	9/14/2010	Benton/White	Indiana	SAMN13962036	SRR11016120
10HOBALE035	4	9/16/2010	Benton/White	Indiana	SAMN13962037	SRR11016119
10HOBALE036	4	9/14/2010	Benton/White	Indiana	SAMN13962038	SRR11016118
10HOBALE037	4	8/25/2010	Benton/White	Indiana	SAMN13962039	SRR11016117
10HOBALE038	4	9/15/2010	Benton/White	Indiana	SAMN13962040	SRR11016116
17HOBAML001	5	9/7/2017	Benton/White	Indiana	SAMN13962055	SRR11016167
17HOBAML002	5	9/7/2017	Benton/White	Indiana	SAMN13962056	SRR11016166
17HOBAML003	5	9/7/2017	Benton/White	Indiana	SAMN13962057	SRR11016165
17HOBAML004	5	9/7/2017	Benton/White	Indiana	SAMN13962058	SRR11016164
17HOBAML005	5	9/8/2017	Benton/White	Indiana	SAMN13962059	SRR11016163
17HOBAML006	5	9/14/2017	Benton/White	Indiana	SAMN13962060	SRR11016162
18HOBAML002	5	8/3/2018	Benton/White	Indiana	SAMN13962102	SRR11016076
18HOBAML004	5	8/10/2013	Benton/White	Indiana	SAMN13962103	SRR11016075
18HOBAML005	5	8/23/2018	Benton/White	Indiana	SAMN13962104	SRR11016074
18HOBAML006	5	9/6/2018	Benton/White	Indiana	SAMN13962105	SRR11016072
18HOBAML007	5	9/6/2018	Benton/White	Indiana	SAMN13962106	SRR11016071
18HOBAML008	5	9/23/2018	Benton/White	Indiana	SAMN13962107	SRR11016070
17HOBAWC001	6	5/15/2017	Madison/Tipton	Indiana	SAMN13962061	SRR11016161
17HOBAWC002	6	5/17/2017	Madison/Tipton	Indiana	SAMN13962062	SRR11016160
17HOBAWC003	6	7/24/2017	Madison/Tipton	Indiana	SAMN13962063	SRR11016159
17HOBAWC004	6	7/25/2017	Madison/Tipton	Indiana	SAMN13962064	SRR11016158
17HOBAWC005	6	7/26/2017	Madison/Tipton	Indiana	SAMN13962065	SRR11016156
17HOBAWC006	6	7/27/2017	Madison/Tipton	Indiana	SAMN13962066	SRR11016155
17HOBAWC007	6	7/31/2017	Madison/Tipton	Indiana	SAMN13962067	SRR11016154
17HOBAWC008	6	7/31/2017	Madison/Tipton	Indiana	SAMN13962068	SRR11016153
17HOBAWC009	6	7/31/2017	Madison/Tipton	Indiana	SAMN13962069	SRR11016151
17HOBAWC010	6	7/31/2017	Madison/Tipton	Indiana	SAMN13962070	SRR11016111
17HOBAWC011	6	8/1/2017	Madison/Tipton	Indiana	SAMN13962071	SRR11016110
17HOBAWC012	6	8/2/2017	Madison/Tipton	Indiana	SAMN13962072	SRR11016109
17HOBAWC013	6	8/3/2017	Madison/Tipton	Indiana	SAMN13962073	SRR11016108
17HOBAWC014	6	8/3/2017	Madison/Tipton	Indiana	SAMN13962074	SRR11016107
17HOBAWC015	6	8/3/2017	Madison/Tipton	Indiana	SAMN13962075	SRR11016105
17HOBAWC016	6	8/22/2017	Madison/Tipton	Indiana	SAMN13962076	SRR11016104
17HOBAWC017	6	8/22/2017	Madison/Tipton	Indiana	SAMN13962077	SRR11016103
17HOBAWC020	6	9/25/2017	Madison/Tipton	Indiana	SAMN13962078	SRR11016102
17HOBAWC021	6	9/27/2017	Madison/Tipton	Indiana	SAMN13962079	SRR11016101
17HOBAWC022	6	10/4/2017	Madison/Tipton	Indiana	SAMN13962080	SRR11016100
17HOBAWC023	6	10/9/2017	Madison/Tipton	Indiana	SAMN13962081	SRR11016099
18HOBAWC01	6	5/16/2018	Madison/Tipton	Indiana	SAMN13962108	SRR11016069
18HOBAWC02	6	7/30/2018	Madison/Tipton	Indiana	SAMN13962109	SRR11016068
18HOBAWC03	6	7/30/2018	Madison/Tipton	Indiana	SAMN13962110	SRR11016067
18HOBAWC04	6	7/30/2018	Madison/Tipton	Indiana	SAMN13962111	SRR11016066
18HOBAWC05	6	7/30/2018	Madison/Tipton	Indiana	SAMN13962112	SRR11016065
18HOBAWC06	6	7/30/2018	Madison/Tipton	Indiana	SAMN13962113	SRR11016064
18HOBAWC07	6	7/31/2018	Madison/Tipton	Indiana	SAMN13962114	SRR11016063
18HOBAWC08	6	7/31/2018	Madison/Tipton	Indiana	SAMN13962115	SRR11016061
18HOBAWC09	6	7/31/2018	Madison/Tipton	Indiana	SAMN13962116	SRR11016060
18HOBAWC10	6	7/31/2018	Madison/Tipton	Indiana	SAMN13962117	SRR11016059
18HOBAWC11	6	7/31/2018	Madison/Tipton	Indiana	SAMN13962118	SRR11016058
18HOBAWC12	6	7/31/2018	Madison/Tipton	Indiana	SAMN13962119	SRR11016057
18HOBAWC13	6	8/6/2018	Madison/Tipton	Indiana	SAMN13962120	SRR11016056
18HOBAWC14	6	8/13/2018	Madison/Tipton	Indiana	SAMN13962121	SRR11016055
18HOBAWC15	6	8/15/2018	Madison/Tipton	Indiana	SAMN13962122	SRR11016054
18HOBAWC16	6	8/16/2018	Madison/Tipton	Indiana	SAMN13962123	SRR11016053
18HOBAWC17	6	8/20/2018	Madison/Tipton	Indiana	SAMN13962124	SRR11016052
18HOBAWC18	6	8/23/2018	Madison/Tipton	Indiana	SAMN13962125	SRR11016050
18HOBAWC19	6	8/29/2018	Madison/Tipton	Indiana	SAMN13962126	SRR11016049
18HOBAWC20	6	8/30/2018	Madison/Tipton	Indiana	SAMN13962127	SRR11016048
18HOBAWC21	6	9/4/2018	Madison/Tipton	Indiana	SAMN13962128	SRR11016047
18HOBAWC22	6	9/4/2018	Madison/Tipton	Indiana	SAMN13962129	SRR11016046
18HOBAWC23	6	9/5/2018	Madison/Tipton	Indiana	SAMN13962130	SRR11016045
18HOBAWC24	6	9/6/2018	Madison/Tipton	Indiana	SAMN13962131	SRR11016044
18HOBAWC25	6	9/24/2018	Madison/Tipton	Indiana	SAMN13962132	SRR11016043
18HOBAWC26	6	9/24/2018	Madison/Tipton	Indiana	SAMN13962133	SRR11016042
18HOBAWC27	6	9/26/2018	Madison/Tipton	Indiana	SAMN13962134	SRR11016041
18HOBAWC28	6	10/2/2018	Madison/Tipton	Indiana	SAMN13962135	SRR11016039
18HOBAWC29	6	10/3/2018	Madison/Tipton	Indiana	SAMN13962136	SRR11016038
