# Supplementary material for: Historical effective population size of North American hoary bat (Lasiurus cinereus) and challenges to estimating trends in contemporary effective breeding population size from archived samples
Source: PeerJ. 2021 Apr 19;9:e11285. doi: 10.7717/peerj.11285 (PMC8061578; doi:10.7717/peerj.11285)
Supplement: File S3 — Only single-nucleotide polymorphism sites are included (i.e., indel variants and invariant sites are excluded), after initial filtering as described in the text. [file peerj-09-11285-s003.zip]

Archive with 1 entries (1 files):
- Supplemental.File2.vcf
