# Supplementary material for: Historical effective population size of North American hoary bat (Lasiurus cinereus) and challenges to estimating trends in contemporary effective breeding population size from archived samples
Source: PeerJ. 2021 Apr 19;9:e11285. doi: 10.7717/peerj.11285 (PMC8061578; doi:10.7717/peerj.11285)
Supplement: File S3 — Only single-nucleotide polymorphism sites are included (i.e., indel variants and invariant sites are excluded), after initial filtering as described in the text. [file peerj-09-11285-s003.zip › Supplemental.File2.vcf]

##fileformat=VCFv4.2
##FILTER=<ID=PASS,Description="All filters passed">
##bcftoolsVersion=1.9+htslib-1.9
##bcftoolsCommand=mpileup --threads 30 -m 3 -E -f //home/rcornman/analysis/hoary-bat/not-singleton.reclusters.hb.fas -C 50 -b /home/rcornman/Desktop/bamlist -o /home/rcornman/Desktop/new.HB.mpileup.from.merged.vcf.gz -O z --ignore-RG -R /home/rcornman/analysis/hoary-bat/new.tag.filtering/taglist
##reference=file:////home/rcornman/analysis/hoary-bat/not-singleton.reclusters.hb.fas
##contig=<ID=K00337:301:HCKMKBBXY:5:1101:10064:40385;size=45871;,length=100>
##contig=<ID=K00337:301:HCKMKBBXY:5:1101:21521:5798;size=37003;,length=100>
##contig=<ID=K00337:301:HCKMKBBXY:5:1101:10379:44974;size=18392;,length=100>
##contig=<ID=K00337:301:HCKMKBBXY:5:1101:10084:17034;size=14633;,length=100>
##contig=<ID=K00337:301:HCKMKBBXY:5:1101:10013:8998;size=13592;,length=100>
##contig=<ID=K00337:301:HCKMKBBXY:5:1101:10247:38205;size=13253;,length=100>
##contig=<ID=K00337:301:HCKMKBBXY:4:1101:10531:29765;size=12473;,length=100>
##contig=<ID=K00337:301:HCKMKBBXY:5:1101:10044:11477;size=11502;,length=100>
##contig=<ID=K00337:301:HCKMKBBXY:5:1103:31832:18282;size=10866;,length=95>
##contig=<ID=K00337:301:HCKMKBBXY:5:1207:27082:2387;size=9740;,length=100>
##contig=<ID=K00337:301:HCKMKBBXY:6:1101:10003:17139;size=9090;,length=100>
##contig=<ID=K00337:301:HCKMKBBXY:5:1101:10155:48808;size=8453;,length=100>
##contig=<ID=K00337:301:HCKMKBBXY:7:1101:10003:37079;size=8235;,length=100>
##contig=<ID=K00337:301:HCKMKBBXY:5:1101:10023:27830;size=8100;,length=100>
##contig=<ID=K00337:301:HCKMKBBXY:4:1101:11150:20357;size=6599;,length=100>
##contig=<ID=K00337:301:HCKMKBBXY:7:1101:10673:44816;size=5946;,length=100>
##contig=<ID=K00337:301:HCKMKBBXY:6:1101:11677:17790;size=5830;,length=100>
##contig=<ID=K00337:301:HCKMKBBXY:6:1101:10419:45256;size=5785;,length=100>
##contig=<ID=K00337:301:HCKMKBBXY:6:1101:10044:21500;size=5759;,length=100>
##contig=<ID=K00337:301:HCKMKBBXY:5:1101:10033:29677;size=5629;,length=100>
##contig=<ID=K00337:301:HCKMKBBXY:6:1101:10165:36341;size=5601;,length=100>
##contig=<ID=K00337:301:HCKMKBBXY:6:1102:17695:46786;size=5517;,length=97>
##contig=<ID=K00337:301:HCKMKBBXY:4:1101:10683:38644;size=5343;,length=100>
##contig=<ID=K00337:301:HCKMKBBXY:5:1101:10592:40913;size=5194;,length=100>
##contig=<ID=K00337:301:HCKMKBBXY:4:1101:3853:44992;size=5164;,length=97>
##contig=<ID=K00337:301:HCKMKBBXY:6:1101:10023:39260;size=5052;,length=100>
##contig=<ID=K00337:301:HCKMKBBXY:6:1101:10074:8435;size=5009;,length=100>
##contig=<ID=K00337:301:HCKMKBBXY:6:1101:32593:39189;size=4973;,length=99>
##contig=<ID=K00337:301:HCKMKBBXY:7:1107:1600:20445;size=4944;,length=96>
##contig=<ID=K00337:301:HCKMKBBXY:5:1101:10348:16753;size=4867;,length=100>
##contig=<ID=K00337:301:HCKMKBBXY:6:1101:10186:14396;size=4848;,length=100>
##contig=<ID=K00337:301:HCKMKBBXY:6:1101:10267:21219;size=4683;,length=100>
##contig=<ID=K00337:301:HCKMKBBXY:5:1101:10236:31118;size=4641;,length=100>
##contig=<ID=K00337:301:HCKMKBBXY:6:1101:11150:30802;size=4562;,length=100>
##contig=<ID=K00337:301:HCKMKBBXY:6:1101:20212:45309;size=4502;,length=100>
##contig=<ID=K00337:301:HCKMKBBXY:6:1101:10561:13289;size=4385;,length=100>
##contig=<ID=K00337:301:HCKMKBBXY:6:1101:10744:10827;size=4377;,length=100>
##contig=<ID=K00337:301:HCKMKBBXY:6:1101:10226:11091;size=4357;,length=100>
##contig=<ID=K00337:301:HCKMKBBXY:5:1101:10277:46803;size=4278;,length=100>
##contig=<ID=K00337:301:HCKMKBBXY:5:1101:10470:2861;size=4271;,length=100>
##contig=<ID=K00337:301:HCKMKBBXY:5:1101:10064:25369;size=4270;,length=100>
##contig=<ID=K00337:301:HCKMKBBXY:6:1101:12469:31751;size=4269;,length=100>
##contig=<ID=K00337:301:HCKMKBBXY:5:1101:11769:41546;size=4137;,length=100>
##contig=<ID=K00337:301:HCKMKBBXY:5:1101:10105:5991;size=4019;,length=100>
##contig=<ID=K00337:301:HCKMKBBXY:6:1101:13758:41088;size=3969;,length=100>
##contig=<ID=K00337:301:HCKMKBBXY:5:1101:10064:12040;size=3956;,length=100>
##contig=<ID=K00337:301:HCKMKBBXY:6:1101:12236:19285;size=3953;,length=100>
##contig=<ID=K00337:301:HCKMKBBXY:5:1110:32400:32525;size=3825;,length=98>
##contig=<ID=K00337:301:HCKMKBBXY:5:1101:10470:39014;size=3782;,length=100>
##contig=<ID=K00337:301:HCKMKBBXY:6:1101:13829:28375;size=3763;,length=100>
##contig=<ID=K00337:301:HCKMKBBXY:5:1101:12175:12919;size=3715;,length=100>
##contig=<ID=K00337:301:HCKMKBBXY:5:1101:10521:13394;size=3677;,length=100>
##contig=<ID=K00337:301:HCKMKBBXY:5:1101:11363:32754;size=3657;,length=100>
##contig=<ID=K00337:301:HCKMKBBXY:6:1101:10115:36851;size=3627;,length=100>
##contig=<ID=K00337:301:HCKMKBBXY:5:1101:10561:24050;size=3584;,length=100>
##contig=<ID=K00337:301:HCKMKBBXY:5:1101:11891:8277;size=3447;,length=100>
##contig=<ID=K00337:301:HCKMKBBXY:5:1101:10683:22010;size=3446;,length=100>
##contig=<ID=K00337:301:HCKMKBBXY:6:1101:10977:42354;size=3439;,length=100>
##contig=<ID=K00337:301:HCKMKBBXY:5:1101:10358:9526;size=3399;,length=100>
##contig=<ID=K00337:301:HCKMKBBXY:5:1101:10957:34231;size=3392;,length=100>
##contig=<ID=K00337:301:HCKMKBBXY:5:1101:10307:36446;size=3373;,length=100>
##contig=<ID=K00337:301:HCKMKBBXY:5:1101:10013:8189;size=3365;,length=100>
##contig=<ID=K00337:301:HCKMKBBXY:6:1114:3001:13482;size=3355;,length=96>
##contig=<ID=K00337:301:HCKMKBBXY:6:1101:10125:17772;size=3333;,length=100>
##contig=<ID=K00337:301:HCKMKBBXY:6:1101:10084:49212;size=3277;,length=100>
##contig=<ID=K00337:301:HCKMKBBXY:5:1101:10033:30978;size=3144;,length=100>
##contig=<ID=K00337:301:HCKMKBBXY:6:1101:10490:4374;size=3064;,length=100>
##contig=<ID=K00337:301:HCKMKBBXY:4:1101:10683:32173;size=3040;,length=100>
##contig=<ID=K00337:301:HCKMKBBXY:6:1101:13941:30890;size=3032;,length=100>
##contig=<ID=K00337:301:HCKMKBBXY:6:1101:10033:12515;size=3027;,length=100>
##contig=<ID=K00337:301:HCKMKBBXY:5:1101:10521:23874;size=2992;,length=100>
##contig=<ID=K00337:301:HCKMKBBXY:6:1101:10724:8189;size=2975;,length=100>
##contig=<ID=K00337:301:HCKMKBBXY:6:1101:20841:42882;size=2957;,length=98>
##contig=<ID=K00337:301:HCKMKBBXY:6:1101:10247:6378;size=2936;,length=100>
##contig=<ID=K00337:301:HCKMKBBXY:6:1101:10125:25861;size=2898;,length=100>
##contig=<ID=K00337:301:HCKMKBBXY:6:1101:10145:41053;size=2894;,length=100>
##contig=<ID=K00337:301:HCKMKBBXY:5:1101:12540:43585;size=2890;,length=100>
##contig=<ID=K00337:301:HCKMKBBXY:5:1101:12368:14203;size=2886;,length=100>
##contig=<ID=K00337:301:HCKMKBBXY:6:1207:28371:35778;size=2869;,length=100>
##contig=<ID=K00337:301:HCKMKBBXY:6:1101:12083:43005;size=2860;,length=100>
##contig=<ID=K00337:301:HCKMKBBXY:6:1101:10277:4356;size=2809;,length=100>
##contig=<ID=K00337:301:HCKMKBBXY:6:1101:10257:47542;size=2783;,length=100>
##contig=<ID=K00337:301:HCKMKBBXY:6:1101:11170:15012;size=2762;,length=100>
##contig=<ID=K00337:301:HCKMKBBXY:6:1101:11079:44816;size=2750;,length=100>
##contig=<ID=K00337:301:HCKMKBBXY:6:1101:11454:39805;size=2725;,length=100>
##contig=<ID=K00337:301:HCKMKBBXY:7:1101:12337:48931;size=2680;,length=100>
##contig=<ID=K00337:301:HCKMKBBXY:6:1101:13068:5147;size=2677;,length=100>
##contig=<ID=K00337:301:HCKMKBBXY:5:1101:10338:29290;size=2666;,length=100>
##contig=<ID=K00337:301:HCKMKBBXY:5:1101:10744:44939;size=2666;,length=100>
##contig=<ID=K00337:301:HCKMKBBXY:6:1101:16457:21676;size=2665;,length=100>
##contig=<ID=K00337:301:HCKMKBBXY:6:1101:10023:41862;size=2664;,length=100>
##contig=<ID=K00337:301:HCKMKBBXY:6:1101:10247:18933;size=2615;,length=100>
##contig=<ID=K00337:301:HCKMKBBXY:7:1101:10206:24454;size=2605;,length=100>
##contig=<ID=K00337:301:HCKMKBBXY:6:1101:10622:35198;size=2591;,length=100>
##contig=<ID=K00337:301:HCKMKBBXY:5:1101:20557:10247;size=2570;,length=100>
##contig=<ID=K00337:301:HCKMKBBXY:6:1101:10683:17509;size=2539;,length=100>
##contig=<ID=K00337:301:HCKMKBBXY:6:1101:10165:16436;size=2513;,length=100>
##contig=<ID=K00337:301:HCKMKBBXY:5:1101:10013:16911;size=2505;,length=100>
##contig=<ID=K00337:301:HCKMKBBXY:7:1101:11353:7697;size=2505;,length=100>
##contig=<ID=K00337:301:HCKMKBBXY:6:1101:12225:22573;size=2504;,length=100>
##contig=<ID=K00337:301:HCKMKBBXY:7:1101:10226:2967;size=2504;,length=100>
##contig=<ID=K00337:301:HCKMKBBXY:7:1101:12479:41018;size=2502;,length=100>
##contig=<ID=K00337:301:HCKMKBBXY:5:1101:10845:46803;size=2444;,length=100>
##contig=<ID=K00337:301:HCKMKBBXY:6:1101:10795:47665;size=2436;,length=100>
##contig=<ID=K00337:301:HCKMKBBXY:6:1113:26951:5921;size=2435;,length=97>
##contig=<ID=K00337:301:HCKMKBBXY:5:1101:12276:35919;size=2409;,length=99>
##contig=<ID=K00337:301:HCKMKBBXY:6:1101:11109:31857;size=2383;,length=100>
##contig=<ID=K00337:301:HCKMKBBXY:6:1123:1407:5868;size=2378;,length=97>
##contig=<ID=K00337:301:HCKMKBBXY:6:1101:14143:7293;size=2374;,length=100>
##contig=<ID=K00337:301:HCKMKBBXY:6:1101:11008:8541;size=2368;,length=100>
##contig=<ID=K00337:301:HCKMKBBXY:7:1101:10236:4567;size=2354;,length=100>
##contig=<ID=K00337:301:HCKMKBBXY:7:1101:10510:21782;size=2320;,length=100>
##contig=<ID=K00337:301:HCKMKBBXY:6:1101:10084:33668;size=2305;,length=100>
##contig=<ID=K00337:301:HCKMKBBXY:6:1101:10480:10159;size=2301;,length=100>
##contig=<ID=K00337:301:HCKMKBBXY:6:1101:10653:7890;size=2296;,length=100>
##contig=<ID=K00337:301:HCKMKBBXY:5:1101:16122:3301;size=2284;,length=100>
##contig=<ID=K00337:301:HCKMKBBXY:6:1101:12469:8049;size=2281;,length=100>
##contig=<ID=K00337:301:HCKMKBBXY:6:1101:10571:24771;size=2272;,length=100>
##contig=<ID=K00337:301:HCKMKBBXY:6:1101:13261:34495;size=2271;,length=100>
##contig=<ID=K00337:301:HCKMKBBXY:4:1101:10419:9561;size=2267;,length=100>
##contig=<ID=K00337:301:HCKMKBBXY:5:1101:18101:5851;size=2265;,length=100>
##contig=<ID=K00337:301:HCKMKBBXY:6:1101:11799:39207;size=2265;,length=100>
##contig=<ID=K00337:301:HCKMKBBXY:6:1101:11505:38064;size=2251;,length=100>
##contig=<ID=K00337:301:HCKMKBBXY:6:1101:12439:27021;size=2238;,length=100>
##contig=<ID=K00337:301:HCKMKBBXY:6:1101:15514:11143;size=2232;,length=100>
##contig=<ID=K00337:301:HCKMKBBXY:5:1101:17350:36024;size=2231;,length=100>
##contig=<ID=K00337:301:HCKMKBBXY:6:1101:11779:12656;size=2230;,length=100>
##contig=<ID=K00337:301:HCKMKBBXY:6:1101:11018:39647;size=2223;,length=100>
##contig=<ID=K00337:301:HCKMKBBXY:7:1101:10754:4022;size=2220;,length=100>
##contig=<ID=K00337:301:HCKMKBBXY:6:1101:11444:3178;size=2200;,length=100>
##contig=<ID=K00337:301:HCKMKBBXY:6:1101:12459:3143;size=2195;,length=100>
##contig=<ID=K00337:301:HCKMKBBXY:6:1101:12601:29202;size=2189;,length=100>
##contig=<ID=K00337:301:HCKMKBBXY:6:1101:12499:46610;size=2177;,length=100>
##contig=<ID=K00337:301:HCKMKBBXY:6:1106:19999:22713;size=2176;,length=98>
##contig=<ID=K00337:301:HCKMKBBXY:6:1101:17411:16436;size=2171;,length=100>
##contig=<ID=K00337:301:HCKMKBBXY:6:1101:11353:16067;size=2155;,length=100>
##contig=<ID=K00337:301:HCKMKBBXY:5:1101:12286:9104;size=2127;,length=100>
##contig=<ID=K00337:301:HCKMKBBXY:6:1101:14773:29061;size=2123;,length=100>
##contig=<ID=K00337:301:HCKMKBBXY:6:1101:11779:32666;size=2098;,length=100>
##contig=<ID=K00337:301:HCKMKBBXY:5:1101:11363:4690;size=2085;,length=100>
##contig=<ID=K00337:301:HCKMKBBXY:6:1101:12083:41247;size=2080;,length=100>
##contig=<ID=K00337:301:HCKMKBBXY:6:1101:12550:27391;size=2068;,length=100>
##contig=<ID=K00337:301:HCKMKBBXY:6:1103:20872:19724;size=2068;,length=100>
##contig=<ID=K00337:301:HCKMKBBXY:6:1101:10176:4040;size=2056;,length=100>
##contig=<ID=K00337:301:HCKMKBBXY:5:1101:10967:13535;size=2054;,length=100>
##contig=<ID=K00337:301:HCKMKBBXY:6:1101:11688:42108;size=2051;,length=100>
##contig=<ID=K00337:301:HCKMKBBXY:6:1101:12520:17843;size=2051;,length=100>
##contig=<ID=K00337:301:HCKMKBBXY:7:2103:1316:48860;size=2040;,length=97>
##contig=<ID=K00337:301:HCKMKBBXY:4:1101:11475:13183;size=2020;,length=100>
##contig=<ID=K00337:301:HCKMKBBXY:6:1101:11109:7486;size=1996;,length=100>
##contig=<ID=K00337:301:HCKMKBBXY:7:1101:12073:7187;size=1993;,length=100>
##contig=<ID=K00337:301:HCKMKBBXY:6:1101:10500:42794;size=1975;,length=100>
##contig=<ID=K00337:301:HCKMKBBXY:6:1101:13829:26617;size=1966;,length=100>
##contig=<ID=K00337:301:HCKMKBBXY:5:1102:1184:23030;size=1954;,length=96>
##contig=<ID=K00337:301:HCKMKBBXY:7:1101:13047:15733;size=1952;,length=100>
##contig=<ID=K00337:301:HCKMKBBXY:6:1101:10470:47946;size=1931;,length=100>
##contig=<ID=K00337:301:HCKMKBBXY:6:1101:13991:26054;size=1920;,length=100>
##contig=<ID=K00337:301:HCKMKBBXY:6:1101:10013:25175;size=1918;,length=100>
##contig=<ID=K00337:301:HCKMKBBXY:5:1101:11880:26898;size=1911;,length=100>
##contig=<ID=K00337:301:HCKMKBBXY:6:1101:11667:47559;size=1900;,length=100>
##contig=<ID=K00337:301:HCKMKBBXY:6:1110:1428:25773;size=1900;,length=98>
##contig=<ID=K00337:301:HCKMKBBXY:6:1101:12439:29272;size=1899;,length=100>
##contig=<ID=K00337:301:HCKMKBBXY:6:1101:12987:12251;size=1894;,length=100>
##contig=<ID=K00337:301:HCKMKBBXY:6:1203:2270:23610;size=1890;,length=95>
##contig=<ID=K00337:301:HCKMKBBXY:5:1101:10673:44535;size=1887;,length=100>
##contig=<ID=K00337:301:HCKMKBBXY:6:1101:10379:38750;size=1887;,length=100>
##contig=<ID=K00337:301:HCKMKBBXY:5:1101:13880:3494;size=1886;,length=100>
##contig=<ID=K00337:301:HCKMKBBXY:6:1101:10663:40473;size=1886;,length=100>
##contig=<ID=K00337:301:HCKMKBBXY:6:1105:23865:10141;size=1875;,length=100>
##contig=<ID=K00337:301:HCKMKBBXY:6:1101:12195:32578;size=1874;,length=100>
##contig=<ID=K00337:301:HCKMKBBXY:6:1101:13393:9403;size=1849;,length=100>
##contig=<ID=K00337:301:HCKMKBBXY:6:1101:10297:32138;size=1848;,length=100>
##contig=<ID=K00337:301:HCKMKBBXY:7:1101:15605:38732;size=1831;,length=100>
##contig=<ID=K00337:301:HCKMKBBXY:6:1101:16944:5710;size=1823;,length=100>
##contig=<ID=K00337:301:HCKMKBBXY:5:1101:10602:11812;size=1822;,length=100>
##contig=<ID=K00337:301:HCKMKBBXY:6:1101:12246:11601;size=1812;,length=100>
##contig=<ID=K00337:301:HCKMKBBXY:5:1101:10105:10141;size=1788;,length=100>
##contig=<ID=K00337:301:HCKMKBBXY:6:1101:11008:36288;size=1786;,length=100>
##contig=<ID=K00337:301:HCKMKBBXY:6:1101:10805:44095;size=1779;,length=100>
##contig=<ID=K00337:301:HCKMKBBXY:6:1101:13900:10598;size=1774;,length=100>
##contig=<ID=K00337:301:HCKMKBBXY:5:1101:11089:40086;size=1771;,length=100>
##contig=<ID=K00337:301:HCKMKBBXY:5:1101:10318:6712;size=1767;,length=100>
##contig=<ID=K00337:301:HCKMKBBXY:6:1101:10389:22485;size=1758;,length=100>
##contig=<ID=K00337:301:HCKMKBBXY:7:1102:9993:22538;size=1751;,length=100>
##contig=<ID=K00337:301:HCKMKBBXY:5:1102:25002:32930;size=1750;,length=100>
##contig=<ID=K00337:301:HCKMKBBXY:6:1101:15889:30995;size=1750;,length=100>
##contig=<ID=K00337:301:HCKMKBBXY:6:1101:15260:9578;size=1749;,length=100>
##contig=<ID=K00337:301:HCKMKBBXY:6:1101:14570:36622;size=1744;,length=100>
##contig=<ID=K00337:301:HCKMKBBXY:5:1101:10866:19232;size=1740;,length=100>
##contig=<ID=K00337:301:HCKMKBBXY:6:1101:10257:32138;size=1720;,length=100>
##contig=<ID=K00337:301:HCKMKBBXY:5:1101:10176:19021;size=1711;,length=100>
##contig=<ID=K00337:301:HCKMKBBXY:6:1101:11789:19109;size=1694;,length=100>
##contig=<ID=K00337:301:HCKMKBBXY:7:1101:12439:10317;size=1690;,length=100>
##contig=<ID=K00337:301:HCKMKBBXY:5:1101:13900:20586;size=1686;,length=100>
##contig=<ID=K00337:301:HCKMKBBXY:6:1101:11231:10053;size=1685;,length=100>
##contig=<ID=K00337:301:HCKMKBBXY:5:1101:10064:8945;size=1680;,length=100>
##contig=<ID=K00337:301:HCKMKBBXY:6:1101:10358:26441;size=1677;,length=100>
##contig=<ID=K00337:301:HCKMKBBXY:6:1101:12520:18968;size=1670;,length=100>
##contig=<ID=K00337:301:HCKMKBBXY:5:1101:10054:39031;size=1658;,length=100>
##contig=<ID=K00337:301:HCKMKBBXY:5:1101:18314:25738;size=1658;,length=100>
##contig=<ID=K00337:301:HCKMKBBXY:6:1101:11820:46381;size=1654;,length=100>
##contig=<ID=K00337:301:HCKMKBBXY:6:1101:12976:3723;size=1654;,length=100>
##contig=<ID=K00337:301:HCKMKBBXY:5:1101:12185:21377;size=1635;,length=100>
##contig=<ID=K00337:301:HCKMKBBXY:5:1101:10987:18634;size=1632;,length=100>
##contig=<ID=K00337:301:HCKMKBBXY:6:1101:11860:18493;size=1629;,length=100>
##contig=<ID=K00337:301:HCKMKBBXY:6:1101:10612:48579;size=1628;,length=100>
##contig=<ID=K00337:301:HCKMKBBXY:6:1101:13768:14414;size=1626;,length=100>
##contig=<ID=K00337:301:HCKMKBBXY:7:1101:11069:42759;size=1621;,length=100>
##contig=<ID=K00337:301:HCKMKBBXY:7:1101:11931:26318;size=1620;,length=100>
##contig=<ID=K00337:301:HCKMKBBXY:5:1113:16173:7504;size=1601;,length=100>
##contig=<ID=K00337:301:HCKMKBBXY:6:1101:12368:28235;size=1601;,length=100>
##contig=<ID=K00337:301:HCKMKBBXY:6:1101:11495:16032;size=1592;,length=100>
##contig=<ID=K00337:301:HCKMKBBXY:6:1101:10206:11020;size=1590;,length=100>
##contig=<ID=K00337:301:HCKMKBBXY:6:1101:12154:43972;size=1584;,length=100>
##contig=<ID=K00337:301:HCKMKBBXY:6:1101:11880:10510;size=1575;,length=100>
##contig=<ID=K00337:301:HCKMKBBXY:6:1101:13027:45379;size=1574;,length=100>
##contig=<ID=K00337:301:HCKMKBBXY:6:1101:11515:5306;size=1565;,length=100>
##contig=<ID=K00337:301:HCKMKBBXY:6:1101:10693:4444;size=1561;,length=100>
##contig=<ID=K00337:301:HCKMKBBXY:7:1101:10835:41546;size=1557;,length=100>
##contig=<ID=K00337:301:HCKMKBBXY:6:1101:16143:8295;size=1556;,length=100>
##contig=<ID=K00337:301:HCKMKBBXY:6:1101:10998:48896;size=1549;,length=100>
##contig=<ID=K00337:301:HCKMKBBXY:6:1101:10135:17966;size=1528;,length=100>
##contig=<ID=K00337:301:HCKMKBBXY:6:1101:11109:33369;size=1527;,length=100>
##contig=<ID=K00337:301:HCKMKBBXY:5:1101:10338:47120;size=1526;,length=100>
##contig=<ID=K00337:301:HCKMKBBXY:6:1101:12236:4690;size=1526;,length=100>
##contig=<ID=K00337:301:HCKMKBBXY:5:1101:9191:12708;size=1523;,length=100>
##contig=<ID=K00337:301:HCKMKBBXY:7:1101:10977:16823;size=1522;,length=100>
##contig=<ID=K00337:301:HCKMKBBXY:6:1101:10023:46610;size=1506;,length=100>
##contig=<ID=K00337:301:HCKMKBBXY:6:1101:10592:30011;size=1506;,length=100>
##contig=<ID=K00337:301:HCKMKBBXY:6:1101:1367:27883;size=1503;,length=100>
##contig=<ID=K00337:301:HCKMKBBXY:6:1101:14519:39910;size=1495;,length=100>
##contig=<ID=K00337:301:HCKMKBBXY:5:1101:15798:22291;size=1494;,length=100>
##contig=<ID=K00337:301:HCKMKBBXY:6:1101:11211:44130;size=1490;,length=100>
##contig=<ID=K00337:301:HCKMKBBXY:6:1101:12276:43128;size=1482;,length=100>
##contig=<ID=K00337:301:HCKMKBBXY:6:1101:10105:39471;size=1481;,length=100>
##contig=<ID=K00337:301:HCKMKBBXY:6:1101:12591:8049;size=1481;,length=98>
##contig=<ID=K00337:301:HCKMKBBXY:6:1102:1884:14537;size=1477;,length=96>
##contig=<ID=K00337:301:HCKMKBBXY:5:1101:11495:25421;size=1468;,length=100>
##contig=<ID=K00337:301:HCKMKBBXY:7:1101:15270:6431;size=1460;,length=100>
##contig=<ID=K00337:301:HCKMKBBXY:6:1101:12114:10528;size=1454;,length=100>
##contig=<ID=K00337:301:HCKMKBBXY:6:1101:10683:34881;size=1452;,length=100>
##contig=<ID=K00337:301:HCKMKBBXY:4:1101:10906:17509;size=1437;,length=100>
##contig=<ID=K00337:301:HCKMKBBXY:6:1101:10084:10036;size=1437;,length=100>
##contig=<ID=K00337:301:HCKMKBBXY:6:1101:1773:13148;size=1432;,length=100>
##contig=<ID=K00337:301:HCKMKBBXY:5:1101:11637:44025;size=1426;,length=100>
##contig=<ID=K00337:301:HCKMKBBXY:6:1101:13768:7802;size=1422;,length=100>
##contig=<ID=K00337:301:HCKMKBBXY:6:1101:12124:31365;size=1421;,length=100>
##contig=<ID=K00337:301:HCKMKBBXY:6:1101:19410:48948;size=1420;,length=100>
##contig=<ID=K00337:301:HCKMKBBXY:6:1101:12560:22801;size=1416;,length=100>
##contig=<ID=K00337:301:HCKMKBBXY:5:1101:10551:47278;size=1415;,length=100>
##contig=<ID=K00337:301:HCKMKBBXY:4:1101:10226:49212;size=1414;,length=100>
##contig=<ID=K00337:301:HCKMKBBXY:5:1101:11008:31611;size=1409;,length=100>
##contig=<ID=K00337:301:HCKMKBBXY:6:1101:13727:33615;size=1409;,length=100>
##contig=<ID=K00337:301:HCKMKBBXY:7:1101:10470:15451;size=1400;,length=100>
##contig=<ID=K00337:301:HCKMKBBXY:6:1101:12926:41018;size=1399;,length=100>
##contig=<ID=K00337:301:HCKMKBBXY:7:1101:10186:32297;size=1398;,length=100>
##contig=<ID=K00337:301:HCKMKBBXY:6:1101:15270:17438;size=1391;,length=100>
##contig=<ID=K00337:301:HCKMKBBXY:5:1101:1184:47471;size=1386;,length=100>
##contig=<ID=K00337:301:HCKMKBBXY:6:1101:11475:5517;size=1383;,length=100>
##contig=<ID=K00337:301:HCKMKBBXY:6:1101:11718:23628;size=1382;,length=100>
##contig=<ID=K00337:301:HCKMKBBXY:5:1101:17837:42917;size=1375;,length=100>
##contig=<ID=K00337:301:HCKMKBBXY:6:1101:11799:43533;size=1373;,length=100>
##contig=<ID=K00337:301:HCKMKBBXY:5:1101:11190:37871;size=1372;,length=100>
##contig=<ID=K00337:301:HCKMKBBXY:6:1101:11749:33844;size=1371;,length=100>
##contig=<ID=K00337:301:HCKMKBBXY:6:1101:10490:35813;size=1370;,length=100>
##contig=<ID=K00337:301:HCKMKBBXY:5:1101:12398:9860;size=1355;,length=100>
##contig=<ID=K00337:301:HCKMKBBXY:5:1101:10987:17333;size=1346;,length=100>
##contig=<ID=K00337:301:HCKMKBBXY:5:1101:11485:39189;size=1343;,length=100>
##contig=<ID=K00337:301:HCKMKBBXY:7:1101:11698:27742;size=1343;,length=100>
##contig=<ID=K00337:301:HCKMKBBXY:7:1101:10602:11882;size=1337;,length=100>
##contig=<ID=K00337:301:HCKMKBBXY:6:1101:10703:15223;size=1332;,length=100>
##contig=<ID=K00337:301:HCKMKBBXY:6:1101:12185:41141;size=1328;,length=100>
##contig=<ID=K00337:301:HCKMKBBXY:6:1101:10044:24138;size=1327;,length=100>
##contig=<ID=K00337:301:HCKMKBBXY:6:1101:12428:19443;size=1327;,length=100>
##contig=<ID=K00337:301:HCKMKBBXY:7:1111:32146:37079;size=1324;,length=96>
##contig=<ID=K00337:301:HCKMKBBXY:6:1101:11769:4198;size=1322;,length=100>
##contig=<ID=K00337:301:HCKMKBBXY:6:1101:10947:8576;size=1319;,length=100>
##contig=<ID=K00337:301:HCKMKBBXY:7:1105:32481:14273;size=1318;,length=99>
##contig=<ID=K00337:301:HCKMKBBXY:6:1119:22597:6325;size=1308;,length=100>
##contig=<ID=K00337:301:HCKMKBBXY:6:1101:11505:37994;size=1306;,length=100>
##contig=<ID=K00337:301:HCKMKBBXY:6:1101:14996:19812;size=1299;,length=100>
##contig=<ID=K00337:301:HCKMKBBXY:7:1101:10734:14713;size=1293;,length=100>
##contig=<ID=K00337:301:HCKMKBBXY:6:1101:11424:38134;size=1289;,length=100>
##contig=<ID=K00337:301:HCKMKBBXY:5:1101:11475:41528;size=1287;,length=100>
##contig=<ID=K00337:301:HCKMKBBXY:5:1101:11272:19513;size=1282;,length=100>
##contig=<ID=K00337:301:HCKMKBBXY:5:1101:16366:23171;size=1280;,length=100>
##contig=<ID=K00337:301:HCKMKBBXY:6:1101:11312:4180;size=1276;,length=100>
##contig=<ID=K00337:301:HCKMKBBXY:6:1101:10297:40719;size=1267;,length=100>
##contig=<ID=K00337:301:HCKMKBBXY:5:1101:13037:43603;size=1264;,length=100>
##contig=<ID=K00337:301:HCKMKBBXY:7:1101:11677:36780;size=1263;,length=100>
##contig=<ID=K00337:301:HCKMKBBXY:6:1101:11211:32912;size=1261;,length=100>
##contig=<ID=K00337:301:HCKMKBBXY:6:1101:10815:14502;size=1260;,length=100>
##contig=<ID=K00337:301:HCKMKBBXY:5:1101:12124:16102;size=1256;,length=100>
##contig=<ID=K00337:301:HCKMKBBXY:6:1101:10297:36640;size=1255;,length=100>
##contig=<ID=K00337:301:HCKMKBBXY:6:1101:26271:45396;size=1255;,length=100>
##contig=<ID=K00337:301:HCKMKBBXY:6:1101:14184:18265;size=1248;,length=100>
##contig=<ID=K00337:301:HCKMKBBXY:6:1101:13271:34125;size=1247;,length=100>
##contig=<ID=K00337:301:HCKMKBBXY:6:1101:10115:20814;size=1224;,length=100>
##contig=<ID=K00337:301:HCKMKBBXY:7:1101:14590:39014;size=1223;,length=100>
##contig=<ID=K00337:301:HCKMKBBXY:6:1101:15635:18318;size=1222;,length=100>
##contig=<ID=K00337:301:HCKMKBBXY:6:1101:1641:5077;size=1217;,length=100>
##contig=<ID=K00337:301:HCKMKBBXY:6:1101:14823:31822;size=1216;,length=100>
##contig=<ID=K00337:301:HCKMKBBXY:6:1101:11119:20304;size=1215;,length=100>
##contig=<ID=K00337:301:HCKMKBBXY:7:1101:14793:28006;size=1213;,length=100>
##contig=<ID=K00337:301:HCKMKBBXY:6:1101:11069:4145;size=1207;,length=100>
##contig=<ID=K00337:301:HCKMKBBXY:5:1101:14235:37202;size=1205;,length=100>
##contig=<ID=K00337:301:HCKMKBBXY:7:1101:13027:14889;size=1203;,length=100>
##contig=<ID=K00337:301:HCKMKBBXY:6:1101:15767:4514;size=1202;,length=100>
##contig=<ID=K00337:301:HCKMKBBXY:6:1101:32086:30749;size=1200;,length=98>
##contig=<ID=K00337:301:HCKMKBBXY:7:1101:10033:44517;size=1200;,length=100>
##contig=<ID=K00337:301:HCKMKBBXY:6:1101:12215:3143;size=1197;,length=100>
##contig=<ID=K00337:301:HCKMKBBXY:6:1101:11353:13570;size=1193;,length=100>
##contig=<ID=K00337:301:HCKMKBBXY:5:1101:11515:28200;size=1187;,length=100>
##contig=<ID=K00337:301:HCKMKBBXY:6:1101:11485:8137;size=1186;,length=100>
##contig=<ID=K00337:301:HCKMKBBXY:5:1101:19421:10985;size=1184;,length=100>
##contig=<ID=K00337:301:HCKMKBBXY:6:1101:11546:31453;size=1181;,length=100>
##contig=<ID=K00337:301:HCKMKBBXY:7:1101:10318:42513;size=1176;,length=100>
##contig=<ID=K00337:301:HCKMKBBXY:7:1103:16772:11073;size=1176;,length=100>
##contig=<ID=K00337:301:HCKMKBBXY:5:1101:11048:27039;size=1168;,length=100>
##contig=<ID=K00337:301:HCKMKBBXY:5:1101:15544:24489;size=1161;,length=100>
##contig=<ID=K00337:301:HCKMKBBXY:5:1101:20547:48175;size=1161;,length=100>
##contig=<ID=K00337:301:HCKMKBBXY:6:1101:14620:8682;size=1160;,length=100>
##contig=<ID=K00337:301:HCKMKBBXY:5:1101:10510:7715;size=1156;,length=100>
##contig=<ID=K00337:301:HCKMKBBXY:5:1101:10348:39752;size=1154;,length=100>
##contig=<ID=K00337:301:HCKMKBBXY:5:1101:13981:24911;size=1151;,length=100>
##contig=<ID=K00337:301:HCKMKBBXY:6:1101:15463:41194;size=1144;,length=100>
##contig=<ID=K00337:301:HCKMKBBXY:6:1101:11870:23188;size=1143;,length=100>
##contig=<ID=K00337:301:HCKMKBBXY:5:1101:11403:38767;size=1142;,length=100>
##contig=<ID=K00337:301:HCKMKBBXY:7:1101:12317:43339;size=1141;,length=100>
##contig=<ID=K00337:301:HCKMKBBXY:4:1101:11231:29430;size=1139;,length=100>
##contig=<ID=K00337:301:HCKMKBBXY:7:1101:1194:16682;size=1130;,length=100>
##contig=<ID=K00337:301:HCKMKBBXY:5:1101:15402:33492;size=1125;,length=100>
##contig=<ID=K00337:301:HCKMKBBXY:6:1101:12926:27654;size=1125;,length=100>
##contig=<ID=K00337:301:HCKMKBBXY:6:1101:17766:24472;size=1119;,length=100>
##contig=<ID=K00337:301:HCKMKBBXY:5:1101:12520:29554;size=1116;,length=100>
##contig=<ID=K00337:301:HCKMKBBXY:5:1101:11018:20551;size=1115;,length=100>
##contig=<ID=K00337:301:HCKMKBBXY:6:1101:19481:42636;size=1109;,length=100>
##contig=<ID=K00337:301:HCKMKBBXY:7:1101:10500:15645;size=1107;,length=100>
##contig=<ID=K00337:301:HCKMKBBXY:4:1101:13139:25140;size=1104;,length=100>
##contig=<ID=K00337:301:HCKMKBBXY:5:1101:10673:32613;size=1102;,length=100>
##contig=<ID=K00337:301:HCKMKBBXY:7:1101:1590:35796;size=1102;,length=100>
##contig=<ID=K00337:301:HCKMKBBXY:5:1101:10074:23804;size=1095;,length=100>
##contig=<ID=K00337:301:HCKMKBBXY:4:1102:26108:13148;size=1092;,length=100>
##contig=<ID=K00337:301:HCKMKBBXY:5:1101:12144:48667;size=1074;,length=100>
##contig=<ID=K00337:301:HCKMKBBXY:6:1101:18274:31329;size=1072;,length=100>
##contig=<ID=K00337:301:HCKMKBBXY:5:1101:21227:3072;size=1071;,length=100>
##contig=<ID=K00337:301:HCKMKBBXY:5:1101:14245:43831;size=1069;,length=100>
##contig=<ID=K00337:301:HCKMKBBXY:5:1101:1235:5956;size=1064;,length=100>
##contig=<ID=K00337:301:HCKMKBBXY:6:1101:10105:33281;size=1064;,length=100>
##contig=<ID=K00337:301:HCKMKBBXY:6:1101:10703:14027;size=1061;,length=100>
##contig=<ID=K00337:301:HCKMKBBXY:6:1101:13210:4514;size=1061;,length=100>
##contig=<ID=K00337:301:HCKMKBBXY:6:1101:15656:9491;size=1061;,length=100>
##contig=<ID=K00337:301:HCKMKBBXY:5:1101:11992:3143;size=1060;,length=100>
##contig=<ID=K00337:301:HCKMKBBXY:6:1101:19329:10862;size=1059;,length=100>
##contig=<ID=K00337:301:HCKMKBBXY:6:1101:10734:22133;size=1054;,length=99>
##contig=<ID=K00337:301:HCKMKBBXY:6:1101:11525:30890;size=1053;,length=100>
##contig=<ID=K00337:301:HCKMKBBXY:6:1101:15280:27303;size=1053;,length=100>
##contig=<ID=K00337:301:HCKMKBBXY:6:1101:13179:21272;size=1051;,length=100>
##contig=<ID=K00337:301:HCKMKBBXY:7:1101:13250:20129;size=1051;,length=100>
##contig=<ID=K00337:301:HCKMKBBXY:7:1101:10236:33967;size=1050;,length=100>
##contig=<ID=K00337:301:HCKMKBBXY:4:1104:31467:38504;size=1046;,length=98>
##contig=<ID=K00337:301:HCKMKBBXY:5:1101:13129:14010;size=1046;,length=100>
##contig=<ID=K00337:301:HCKMKBBXY:5:1101:11546:21711;size=1045;,length=100>
##contig=<ID=K00337:301:HCKMKBBXY:5:1101:12246:35198;size=1045;,length=100>
##contig=<ID=K00337:301:HCKMKBBXY:5:1101:13382:30556;size=1043;,length=100>
##contig=<ID=K00337:301:HCKMKBBXY:6:1101:17229:15698;size=1043;,length=100>
##contig=<ID=K00337:301:HCKMKBBXY:6:1101:10521:20322;size=1039;,length=100>
##contig=<ID=K00337:301:HCKMKBBXY:7:1101:9749:6712;size=1039;,length=100>
##contig=<ID=K00337:301:HCKMKBBXY:6:1102:31406:33053;size=1034;,length=100>
##contig=<ID=K00337:301:HCKMKBBXY:7:1101:11251:21236;size=1034;,length=100>
##contig=<ID=K00337:301:HCKMKBBXY:7:1101:11140:28780;size=1032;,length=100>
##contig=<ID=K00337:301:HCKMKBBXY:6:1101:14671:17772;size=1031;,length=100>
##contig=<ID=K00337:301:HCKMKBBXY:7:1101:15514:6958;size=1029;,length=100>
##contig=<ID=K00337:301:HCKMKBBXY:5:1101:10906:34670;size=1023;,length=100>
##contig=<ID=K00337:301:HCKMKBBXY:5:1101:12733:45115;size=1020;,length=100>
##contig=<ID=K00337:301:HCKMKBBXY:6:1101:16396:39400;size=1019;,length=100>
##contig=<ID=K00337:301:HCKMKBBXY:5:1101:11282:10141;size=1017;,length=100>
##contig=<ID=K00337:301:HCKMKBBXY:5:1101:11109:17403;size=1015;,length=100>
##contig=<ID=K00337:301:HCKMKBBXY:6:1101:12063:9561;size=1014;,length=100>
##contig=<ID=K00337:301:HCKMKBBXY:7:1101:13535:22555;size=1014;,length=100>
##contig=<ID=K00337:301:HCKMKBBXY:5:1101:10510:9825;size=1013;,length=100>
##contig=<ID=K00337:301:HCKMKBBXY:4:1101:16295:6835;size=1012;,length=100>
##contig=<ID=K00337:301:HCKMKBBXY:5:1101:22617:19865;size=1005;,length=100>
##contig=<ID=K00337:301:HCKMKBBXY:6:1101:16001:32279;size=1004;,length=100>
##contig=<ID=K00337:301:HCKMKBBXY:5:1101:19360:29694;size=1000;,length=100>
##contig=<ID=K00337:301:HCKMKBBXY:5:1101:18487:3530;size=999;,length=100>
##contig=<ID=K00337:301:HCKMKBBXY:6:1101:14519:41774;size=994;,length=100>
##contig=<ID=K00337:301:HCKMKBBXY:5:1101:11464:21852;size=993;,length=100>
##contig=<ID=K00337:301:HCKMKBBXY:6:1101:12581:37185;size=992;,length=100>
##contig=<ID=K00337:301:HCKMKBBXY:7:1101:4350:36007;size=991;,length=100>
##contig=<ID=K00337:301:HCKMKBBXY:5:1101:11627:23821;size=990;,length=100>
##contig=<ID=K00337:301:HCKMKBBXY:7:1101:10906:20076;size=989;,length=100>
##contig=<ID=K00337:301:HCKMKBBXY:6:1101:13656:9860;size=987;,length=100>
##contig=<ID=K00337:301:HCKMKBBXY:5:1101:12571:18775;size=983;,length=100>
##contig=<ID=K00337:301:HCKMKBBXY:6:1101:10105:23751;size=982;,length=100>
##contig=<ID=K00337:301:HCKMKBBXY:5:1101:10784:48139;size=979;,length=100>
##contig=<ID=K00337:301:HCKMKBBXY:6:1101:1265:40614;size=978;,length=100>
##contig=<ID=K00337:301:HCKMKBBXY:5:1101:13616:38205;size=977;,length=100>
##contig=<ID=K00337:301:HCKMKBBXY:5:1101:10784:19267;size=976;,length=100>
##contig=<ID=K00337:301:HCKMKBBXY:5:1101:21572:10915;size=975;,length=100>
##contig=<ID=K00337:301:HCKMKBBXY:6:1101:21704:43357;size=970;,length=100>
##contig=<ID=K00337:301:HCKMKBBXY:4:1101:13362:40614;size=968;,length=100>
##contig=<ID=K00337:301:HCKMKBBXY:6:1101:10399:29219;size=965;,length=100>
##contig=<ID=K00337:301:HCKMKBBXY:6:1101:12043:16067;size=962;,length=100>
##contig=<ID=K00337:301:HCKMKBBXY:5:1101:1164:4391;size=958;,length=100>
##contig=<ID=K00337:301:HCKMKBBXY:5:1101:15108:44799;size=958;,length=100>
##contig=<ID=K00337:301:HCKMKBBXY:6:1101:11566:17737;size=956;,length=100>
##contig=<ID=K00337:301:HCKMKBBXY:5:1101:1397:30151;size=950;,length=100>
##contig=<ID=K00337:301:HCKMKBBXY:6:1101:10267:20726;size=949;,length=100>
##contig=<ID=K00337:301:HCKMKBBXY:4:1101:10186:45906;size=947;,length=100>
##contig=<ID=K00337:301:HCKMKBBXY:5:1101:12611:25457;size=946;,length=100>
##contig=<ID=K00337:301:HCKMKBBXY:6:1101:11008:14977;size=944;,length=100>
##contig=<ID=K00337:301:HCKMKBBXY:6:1101:14225:39611;size=944;,length=100>
##contig=<ID=K00337:301:HCKMKBBXY:7:1101:10033:8119;size=944;,length=100>
##contig=<ID=K00337:301:HCKMKBBXY:6:1101:12743:45660;size=939;,length=100>
##contig=<ID=K00337:301:HCKMKBBXY:5:1120:11840:43075;size=936;,length=98>
##contig=<ID=K00337:301:HCKMKBBXY:7:1117:18690:15487;size=925;,length=100>
##contig=<ID=K00337:301:HCKMKBBXY:6:1101:12094:30257;size=924;,length=100>
##contig=<ID=K00337:301:HCKMKBBXY:6:1101:10957:47911;size=923;,length=100>
##contig=<ID=K00337:301:HCKMKBBXY:7:1101:11525:30749;size=922;,length=100>
##contig=<ID=K00337:301:HCKMKBBXY:7:1101:12814:24788;size=922;,length=100>
##contig=<ID=K00337:301:HCKMKBBXY:6:1101:28635:36411;size=920;,length=100>
##contig=<ID=K00337:301:HCKMKBBXY:6:1101:20699:2369;size=918;,length=100>
##contig=<ID=K00337:301:HCKMKBBXY:7:1101:11708:19812;size=916;,length=100>
##contig=<ID=K00337:301:HCKMKBBXY:6:1101:20101:13570;size=915;,length=100>
##contig=<ID=K00337:301:HCKMKBBXY:5:1101:1164:47506;size=909;,length=100>
##contig=<ID=K00337:301:HCKMKBBXY:6:1101:10734:33738;size=909;,length=100>
##contig=<ID=K00337:301:HCKMKBBXY:5:1101:10998:19601;size=906;,length=100>
##contig=<ID=K00337:301:HCKMKBBXY:6:1101:18761:5798;size=906;,length=100>
##contig=<ID=K00337:301:HCKMKBBXY:5:1101:10653:18405;size=903;,length=100>
##contig=<ID=K00337:301:HCKMKBBXY:6:1101:13210:29905;size=901;,length=100>
##contig=<ID=K00337:301:HCKMKBBXY:5:1101:10389:30187;size=897;,length=100>
##contig=<ID=K00337:301:HCKMKBBXY:5:1101:11403:30011;size=896;,length=100>
##contig=<ID=K00337:301:HCKMKBBXY:6:1101:14458:18318;size=894;,length=100>
##contig=<ID=K00337:301:HCKMKBBXY:6:1116:28260:45080;size=893;,length=100>
##contig=<ID=K00337:301:HCKMKBBXY:6:1101:10247:32402;size=892;,length=100>
##contig=<ID=K00337:301:HCKMKBBXY:6:1101:10622:15399;size=890;,length=100>
##contig=<ID=K00337:301:HCKMKBBXY:7:1204:9790:24718;size=889;,length=100>
##contig=<ID=K00337:301:HCKMKBBXY:6:1101:10368:24876;size=888;,length=100>
##contig=<ID=K00337:301:HCKMKBBXY:7:1107:21481:41739;size=887;,length=100>
##contig=<ID=K00337:301:HCKMKBBXY:6:1223:24058:34319;size=882;,length=100>
##contig=<ID=K00337:301:HCKMKBBXY:5:1101:14093:48667;size=877;,length=100>
##contig=<ID=K00337:301:HCKMKBBXY:6:1101:11292:32384;size=877;,length=100>
##contig=<ID=K00337:301:HCKMKBBXY:5:1101:14732:44886;size=875;,length=100>
##contig=<ID=K00337:301:HCKMKBBXY:5:1101:16549:26090;size=873;,length=100>
##contig=<ID=K00337:301:HCKMKBBXY:6:1101:16975:40297;size=873;,length=100>
##contig=<ID=K00337:301:HCKMKBBXY:5:1101:1387:29184;size=870;,length=100>
##contig=<ID=K00337:301:HCKMKBBXY:6:1101:13362:38926;size=864;,length=100>
##contig=<ID=K00337:301:HCKMKBBXY:5:1101:10916:24349;size=863;,length=100>
##contig=<ID=K00337:301:HCKMKBBXY:6:1101:15980:40367;size=863;,length=100>
##contig=<ID=K00337:301:HCKMKBBXY:5:1101:1123:21623;size=860;,length=100>
##contig=<ID=K00337:301:HCKMKBBXY:5:1101:10023:8242;size=857;,length=100>
##contig=<ID=K00337:301:HCKMKBBXY:6:1101:16214:21219;size=857;,length=100>
##contig=<ID=K00337:301:HCKMKBBXY:7:1116:8663:26846;size=857;,length=98>
##contig=<ID=K00337:301:HCKMKBBXY:6:1101:11850:17245;size=852;,length=100>
##contig=<ID=K00337:301:HCKMKBBXY:5:1101:14478:7767;size=851;,length=100>
##contig=<ID=K00337:301:HCKMKBBXY:6:1101:14955:34547;size=849;,length=100>
##contig=<ID=K00337:301:HCKMKBBXY:5:1101:11261:16577;size=847;,length=100>
##contig=<ID=K00337:301:HCKMKBBXY:5:1101:18233:14730;size=847;,length=100>
##contig=<ID=K00337:301:HCKMKBBXY:6:1101:15798:34846;size=840;,length=100>
##contig=<ID=K00337:301:HCKMKBBXY:5:1101:12063:29219;size=837;,length=100>
##contig=<ID=K00337:301:HCKMKBBXY:6:1101:11525:27549;size=837;,length=100>
##contig=<ID=K00337:301:HCKMKBBXY:6:1101:11535:13289;size=834;,length=100>
##contig=<ID=K00337:301:HCKMKBBXY:6:1101:10368:4163;size=833;,length=100>
##contig=<ID=K00337:301:HCKMKBBXY:5:1101:11728:35637;size=831;,length=100>
##contig=<ID=K00337:301:HCKMKBBXY:5:1101:1133:39119;size=830;,length=100>
##contig=<ID=K00337:301:HCKMKBBXY:5:1101:10186:22942;size=829;,length=100>
##contig=<ID=K00337:301:HCKMKBBXY:6:1101:10267:43198;size=828;,length=100>
##contig=<ID=K00337:301:HCKMKBBXY:5:1101:2128:32261;size=824;,length=100>
##contig=<ID=K00337:301:HCKMKBBXY:6:1101:10998:19496;size=824;,length=100>
##contig=<ID=K00337:301:HCKMKBBXY:6:1101:18893:24278;size=820;,length=100>
##contig=<ID=K00337:301:HCKMKBBXY:7:1101:13930:30696;size=818;,length=100>
##contig=<ID=K00337:301:HCKMKBBXY:5:1101:14631:15029;size=816;,length=100>
##contig=<ID=K00337:301:HCKMKBBXY:7:1101:16873:48491;size=816;,length=100>
##contig=<ID=K00337:301:HCKMKBBXY:7:1101:16975:31118;size=814;,length=100>
##contig=<ID=K00337:301:HCKMKBBXY:6:1113:7973:15451;size=812;,length=98>
##contig=<ID=K00337:301:HCKMKBBXY:5:1101:13210:14115;size=811;,length=100>
##contig=<ID=K00337:301:HCKMKBBXY:6:1101:11261:16120;size=806;,length=100>
##contig=<ID=K00337:301:HCKMKBBXY:5:1101:11251:27602;size=805;,length=100>
##contig=<ID=K00337:301:HCKMKBBXY:5:1101:14499:12269;size=796;,length=100>
##contig=<ID=K00337:301:HCKMKBBXY:5:1101:11850:26037;size=795;,length=100>
##contig=<ID=K00337:301:HCKMKBBXY:5:1101:13352:31980;size=795;,length=100>
##contig=<ID=K00337:301:HCKMKBBXY:6:1101:12225:10018;size=793;,length=100>
##contig=<ID=K00337:301:HCKMKBBXY:6:1101:19776:18353;size=793;,length=100>
##contig=<ID=K00337:301:HCKMKBBXY:7:1201:29112:14590;size=793;,length=97>
##contig=<ID=K00337:301:HCKMKBBXY:5:1115:6187:23399;size=790;,length=100>
##contig=<ID=K00337:301:HCKMKBBXY:7:1101:14610:21078;size=790;,length=100>
##contig=<ID=K00337:301:HCKMKBBXY:5:1101:16122:39664;size=788;,length=100>
##contig=<ID=K00337:301:HCKMKBBXY:6:1101:12215:25861;size=786;,length=100>
##contig=<ID=K00337:301:HCKMKBBXY:6:1105:9800:35743;size=783;,length=100>
##contig=<ID=K00337:301:HCKMKBBXY:5:1101:12784:8945;size=782;,length=100>
##contig=<ID=K00337:301:HCKMKBBXY:4:2127:3742:31892;size=780;,length=100>
##contig=<ID=K00337:301:HCKMKBBXY:7:1101:12692:19302;size=780;,length=100>
##contig=<ID=K00337:301:HCKMKBBXY:6:1225:16356:33633;size=779;,length=98>
##contig=<ID=K00337:301:HCKMKBBXY:6:1101:11708:7539;size=778;,length=100>
##contig=<ID=K00337:301:HCKMKBBXY:5:1101:1671:35303;size=777;,length=100>
##contig=<ID=K00337:301:HCKMKBBXY:5:1101:19705:17104;size=775;,length=100>
##contig=<ID=K00337:301:HCKMKBBXY:7:1101:10713:49001;size=775;,length=100>
##contig=<ID=K00337:301:HCKMKBBXY:6:1101:29640:15504;size=774;,length=100>
##contig=<ID=K00337:301:HCKMKBBXY:5:1101:11231:48561;size=769;,length=100>
##contig=<ID=K00337:301:HCKMKBBXY:6:1101:13261:43779;size=769;,length=100>
##contig=<ID=K00337:301:HCKMKBBXY:6:1101:20040:44799;size=769;,length=100>
##contig=<ID=K00337:301:HCKMKBBXY:6:1101:5030:23399;size=768;,length=100>
##contig=<ID=K00337:301:HCKMKBBXY:7:1101:14103:7890;size=768;,length=100>
##contig=<ID=K00337:301:HCKMKBBXY:6:1115:1438:48227;size=763;,length=97>
##contig=<ID=K00337:301:HCKMKBBXY:7:1103:21065:2439;size=763;,length=100>
##contig=<ID=K00337:301:HCKMKBBXY:6:1101:10470:21852;size=762;,length=100>
##contig=<ID=K00337:301:HCKMKBBXY:6:1101:12327:39101;size=762;,length=100>
##contig=<ID=K00337:301:HCKMKBBXY:5:1101:15645:3670;size=759;,length=100>
##contig=<ID=K00337:301:HCKMKBBXY:7:1101:13768:20920;size=758;,length=100>
##contig=<ID=K00337:301:HCKMKBBXY:6:1101:10987:20111;size=755;,length=100>
##contig=<ID=K00337:301:HCKMKBBXY:6:1101:12053:28815;size=755;,length=100>
##contig=<ID=K00337:301:HCKMKBBXY:6:1101:25063:6413;size=755;,length=100>
##contig=<ID=K00337:301:HCKMKBBXY:5:1101:12814:7732;size=753;,length=100>
##contig=<ID=K00337:301:HCKMKBBXY:5:1101:14448:38838;size=753;,length=100>
##contig=<ID=K00337:301:HCKMKBBXY:6:1101:12236:24454;size=752;,length=100>
##contig=<ID=K00337:301:HCKMKBBXY:6:1101:15300:34371;size=752;,length=100>
##contig=<ID=K00337:301:HCKMKBBXY:6:1101:18751:10211;size=750;,length=100>
##contig=<ID=K00337:301:HCKMKBBXY:6:1102:10247:15205;size=741;,length=100>
##contig=<ID=K00337:301:HCKMKBBXY:5:1101:10186:32402;size=739;,length=100>
##contig=<ID=K00337:301:HCKMKBBXY:6:1101:10115:34670;size=737;,length=100>
##contig=<ID=K00337:301:HCKMKBBXY:7:1101:13687:27109;size=737;,length=100>
##contig=<ID=K00337:301:HCKMKBBXY:5:2112:5091:12497;size=735;,length=100>
##contig=<ID=K00337:301:HCKMKBBXY:5:1101:10734:12462;size=733;,length=100>
##contig=<ID=K00337:301:HCKMKBBXY:6:1101:18081:35919;size=733;,length=100>
##contig=<ID=K00337:301:HCKMKBBXY:5:1101:12916:31540;size=732;,length=100>
##contig=<ID=K00337:301:HCKMKBBXY:6:1101:12023:16665;size=731;,length=100>
##contig=<ID=K00337:301:HCKMKBBXY:6:1213:30391:43849;size=731;,length=96>
##contig=<ID=K00337:301:HCKMKBBXY:5:1101:10409:17772;size=728;,length=100>
##contig=<ID=K00337:301:HCKMKBBXY:5:1101:11444:44570;size=728;,length=100>
##contig=<ID=K00337:301:HCKMKBBXY:5:1101:1296:30679;size=725;,length=100>
##contig=<ID=K00337:301:HCKMKBBXY:5:1101:13758:32965;size=725;,length=100>
##contig=<ID=K00337:301:HCKMKBBXY:5:1101:11850:19460;size=722;,length=100>
##contig=<ID=K00337:301:HCKMKBBXY:5:1101:14123:34020;size=722;,length=100>
##contig=<ID=K00337:301:HCKMKBBXY:6:1101:17086:7222;size=722;,length=100>
##contig=<ID=K00337:301:HCKMKBBXY:6:1101:26981:41704;size=722;,length=100>
##contig=<ID=K00337:301:HCKMKBBXY:7:2101:17756:7679;size=722;,length=100>
##contig=<ID=K00337:301:HCKMKBBXY:5:1101:11688:41124;size=721;,length=100>
##contig=<ID=K00337:301:HCKMKBBXY:7:1101:17178:46205;size=721;,length=100>
##contig=<ID=K00337:301:HCKMKBBXY:5:1101:18081:41335;size=720;,length=100>
##contig=<ID=K00337:301:HCKMKBBXY:6:1101:13798:32156;size=719;,length=100>
##contig=<ID=K00337:301:HCKMKBBXY:6:1101:10084:40491;size=711;,length=100>
##contig=<ID=K00337:301:HCKMKBBXY:7:1101:20253:29554;size=707;,length=100>
##contig=<ID=K00337:301:HCKMKBBXY:5:1101:10003:45942;size=706;,length=100>
##contig=<ID=K00337:301:HCKMKBBXY:6:1101:10003:16260;size=703;,length=100>
##contig=<ID=K00337:301:HCKMKBBXY:6:1101:16944:26353;size=702;,length=100>
##contig=<ID=K00337:301:HCKMKBBXY:6:1101:17269:6484;size=702;,length=100>
##contig=<ID=K00337:301:HCKMKBBXY:6:1101:11434:15926;size=700;,length=100>
##contig=<ID=K00337:301:HCKMKBBXY:5:1101:10480:10370;size=699;,length=100>
##contig=<ID=K00337:301:HCKMKBBXY:6:1101:13179:34424;size=699;,length=100>
##contig=<ID=K00337:301:HCKMKBBXY:5:1101:12885:37466;size=698;,length=100>
##contig=<ID=K00337:301:HCKMKBBXY:6:1101:10490:23927;size=698;,length=100>
##contig=<ID=K00337:301:HCKMKBBXY:7:1101:13687:44095;size=697;,length=100>
##contig=<ID=K00337:301:HCKMKBBXY:6:1101:10470:25615;size=696;,length=100>
##contig=<ID=K00337:301:HCKMKBBXY:7:1101:10490:40631;size=696;,length=100>
##contig=<ID=K00337:301:HCKMKBBXY:7:1101:12510:11460;size=696;,length=100>
##contig=<ID=K00337:301:HCKMKBBXY:6:1101:17624:37519;size=695;,length=100>
##contig=<ID=K00337:301:HCKMKBBXY:7:1101:11688:9754;size=695;,length=100>
##contig=<ID=K00337:301:HCKMKBBXY:7:1101:1255:44535;size=694;,length=100>
##contig=<ID=K00337:301:HCKMKBBXY:7:1101:11383:23399;size=692;,length=100>
##contig=<ID=K00337:301:HCKMKBBXY:7:1101:11657:38574;size=692;,length=100>
##contig=<ID=K00337:301:HCKMKBBXY:5:1101:1428:33053;size=691;,length=100>
##contig=<ID=K00337:301:HCKMKBBXY:6:1101:10551:4901;size=691;,length=100>
##contig=<ID=K00337:301:HCKMKBBXY:7:1101:11728:7328;size=691;,length=100>
##contig=<ID=K00337:301:HCKMKBBXY:6:1223:25398:47788;size=689;,length=100>
##contig=<ID=K00337:301:HCKMKBBXY:6:1101:1580:13939;size=688;,length=98>
##contig=<ID=K00337:301:HCKMKBBXY:5:1101:24129:3846;size=686;,length=100>
##contig=<ID=K00337:301:HCKMKBBXY:5:1101:17584:8611;size=684;,length=100>
##contig=<ID=K00337:301:HCKMKBBXY:6:1101:10967:6501;size=684;,length=100>
##contig=<ID=K00337:301:HCKMKBBXY:6:1102:15625:16542;size=684;,length=97>
##contig=<ID=K00337:301:HCKMKBBXY:6:1101:12378:6871;size=683;,length=100>
##contig=<ID=K00337:301:HCKMKBBXY:6:1101:10916:12181;size=682;,length=100>
##contig=<ID=K00337:301:HCKMKBBXY:5:1101:1753:17438;size=681;,length=100>
##contig=<ID=K00337:301:HCKMKBBXY:6:1101:13240:19970;size=680;,length=100>
##contig=<ID=K00337:301:HCKMKBBXY:5:1101:1144:10862;size=679;,length=100>
##contig=<ID=K00337:301:HCKMKBBXY:6:1101:13484:33651;size=679;,length=100>
##contig=<ID=K00337:301:HCKMKBBXY:6:1101:15412:32033;size=679;,length=100>
##contig=<ID=K00337:301:HCKMKBBXY:5:1101:21785:6255;size=676;,length=100>
##contig=<ID=K00337:301:HCKMKBBXY:7:1101:15118:36306;size=675;,length=100>
##contig=<ID=K00337:301:HCKMKBBXY:5:1101:10409:46856;size=674;,length=100>
##contig=<ID=K00337:301:HCKMKBBXY:6:1101:29214:12867;size=674;,length=100>
##contig=<ID=K00337:301:HCKMKBBXY:5:1101:13423:26090;size=673;,length=100>
##contig=<ID=K00337:301:HCKMKBBXY:6:1101:14844:8998;size=671;,length=100>
##contig=<ID=K00337:301:HCKMKBBXY:5:1101:14966:11601;size=670;,length=100>
##contig=<ID=K00337:301:HCKMKBBXY:7:1101:14032:24261;size=669;,length=100>
##contig=<ID=K00337:301:HCKMKBBXY:5:1101:10105:48087;size=667;,length=100>
##contig=<ID=K00337:301:HCKMKBBXY:5:1101:19157:3987;size=666;,length=100>
##contig=<ID=K00337:301:HCKMKBBXY:5:1110:6258:18353;size=664;,length=100>
##contig=<ID=K00337:301:HCKMKBBXY:6:1101:15534:26547;size=664;,length=100>
##contig=<ID=K00337:301:HCKMKBBXY:6:1101:10642:7697;size=662;,length=100>
##contig=<ID=K00337:301:HCKMKBBXY:6:1101:13616:35673;size=662;,length=100>
##contig=<ID=K00337:301:HCKMKBBXY:6:1101:14692:42390;size=662;,length=100>
##contig=<ID=K00337:301:HCKMKBBXY:6:1101:15716:19795;size=662;,length=100>
##contig=<ID=K00337:301:HCKMKBBXY:5:1101:25520:16418;size=660;,length=100>
##contig=<ID=K00337:301:HCKMKBBXY:5:1101:11667:29167;size=658;,length=100>
##contig=<ID=K00337:301:HCKMKBBXY:6:1101:20740:41053;size=655;,length=100>
##contig=<ID=K00337:301:HCKMKBBXY:6:1105:24606:4637;size=655;,length=100>
##contig=<ID=K00337:301:HCKMKBBXY:5:1101:12408:32103;size=654;,length=100>
##contig=<ID=K00337:301:HCKMKBBXY:6:1101:11951:26459;size=654;,length=100>
##contig=<ID=K00337:301:HCKMKBBXY:6:1101:21268:6589;size=654;,length=100>
##contig=<ID=K00337:301:HCKMKBBXY:5:1101:6867:3547;size=652;,length=100>
##contig=<ID=K00337:301:HCKMKBBXY:7:1101:13636:15381;size=652;,length=100>
##contig=<ID=K00337:301:HCKMKBBXY:6:1101:11231:41247;size=651;,length=100>
##contig=<ID=K00337:301:HCKMKBBXY:6:1101:11688:3283;size=650;,length=100>
##contig=<ID=K00337:301:HCKMKBBXY:7:1101:13098:19724;size=650;,length=100>
##contig=<ID=K00337:301:HCKMKBBXY:7:1101:10307:28393;size=649;,length=100>
##contig=<ID=K00337:301:HCKMKBBXY:5:1101:14133:32279;size=647;,length=100>
##contig=<ID=K00337:301:HCKMKBBXY:5:1101:21745:31681;size=647;,length=100>
##contig=<ID=K00337:301:HCKMKBBXY:7:1101:14184:44781;size=646;,length=100>
##contig=<ID=K00337:301:HCKMKBBXY:5:1101:10074:38961;size=645;,length=100>
##contig=<ID=K00337:301:HCKMKBBXY:7:1101:12865:24243;size=645;,length=100>
##contig=<ID=K00337:301:HCKMKBBXY:5:1101:11373:19689;size=643;,length=100>
##contig=<ID=K00337:301:HCKMKBBXY:6:1101:12885:12990;size=641;,length=100>
##contig=<ID=K00337:301:HCKMKBBXY:6:1101:18325:20234;size=641;,length=100>
##contig=<ID=K00337:301:HCKMKBBXY:5:1101:1397:21746;size=640;,length=100>
##contig=<ID=K00337:301:HCKMKBBXY:6:1102:1418:3213;size=638;,length=99>
##contig=<ID=K00337:301:HCKMKBBXY:5:1101:10277:44377;size=637;,length=100>
##contig=<ID=K00337:301:HCKMKBBXY:5:1101:18720:43322;size=633;,length=100>
##contig=<ID=K00337:301:HCKMKBBXY:5:1101:19451:32384;size=633;,length=100>
##contig=<ID=K00337:301:HCKMKBBXY:5:1101:1306:19408;size=632;,length=100>
##contig=<ID=K00337:301:HCKMKBBXY:5:1101:15179:41721;size=632;,length=100>
##contig=<ID=K00337:301:HCKMKBBXY:5:1101:1955:32068;size=632;,length=100>
##contig=<ID=K00337:301:HCKMKBBXY:7:1102:2544:33897;size=630;,length=100>
##contig=<ID=K00337:301:HCKMKBBXY:5:1101:10876:28041;size=629;,length=100>
##contig=<ID=K00337:301:HCKMKBBXY:5:1101:10947:31927;size=629;,length=100>
##contig=<ID=K00337:301:HCKMKBBXY:6:1101:14448:3776;size=629;,length=100>
##contig=<ID=K00337:301:HCKMKBBXY:6:1101:15219:23540;size=627;,length=100>
##contig=<ID=K00337:301:HCKMKBBXY:5:1101:12225:12761;size=626;,length=100>
##contig=<ID=K00337:301:HCKMKBBXY:6:1101:27610:46451;size=626;,length=100>
##contig=<ID=K00337:301:HCKMKBBXY:7:1101:1468:22362;size=626;,length=100>
##contig=<ID=K00337:301:HCKMKBBXY:6:1101:11383:14783;size=625;,length=100>
##contig=<ID=K00337:301:HCKMKBBXY:5:1101:11617:15856;size=621;,length=100>
##contig=<ID=K00337:301:HCKMKBBXY:5:1101:11414:49089;size=620;,length=100>
##contig=<ID=K00337:301:HCKMKBBXY:5:1101:13453:14185;size=619;,length=100>
##contig=<ID=K00337:301:HCKMKBBXY:5:1101:15859:7240;size=619;,length=100>
##contig=<ID=K00337:301:HCKMKBBXY:5:1101:11627:23962;size=618;,length=100>
##contig=<ID=K00337:301:HCKMKBBXY:6:1205:7141:33211;size=618;,length=100>
##contig=<ID=K00337:301:HCKMKBBXY:5:1101:16214:9403;size=617;,length=100>
##contig=<ID=K00337:301:HCKMKBBXY:5:1101:23663:30960;size=617;,length=100>
##contig=<ID=K00337:301:HCKMKBBXY:6:1101:10815:37431;size=615;,length=100>
##contig=<ID=K00337:301:HCKMKBBXY:5:1101:10409:7398;size=614;,length=100>
##contig=<ID=K00337:301:HCKMKBBXY:5:1101:10916:40631;size=613;,length=100>
##contig=<ID=K00337:301:HCKMKBBXY:6:1101:19512:34459;size=613;,length=100>
##contig=<ID=K00337:301:HCKMKBBXY:5:1101:11201:31206;size=612;,length=100>
##contig=<ID=K00337:301:HCKMKBBXY:5:1101:22536:34741;size=611;,length=100>
##contig=<ID=K00337:301:HCKMKBBXY:5:1101:11282:29940;size=609;,length=100>
##contig=<ID=K00337:301:HCKMKBBXY:5:1101:14844:42935;size=609;,length=100>
##contig=<ID=K00337:301:HCKMKBBXY:6:1101:10328:40596;size=609;,length=100>
##contig=<ID=K00337:301:HCKMKBBXY:5:1101:10927:34495;size=607;,length=100>
##contig=<ID=K00337:301:HCKMKBBXY:7:1101:11231:4391;size=607;,length=100>
##contig=<ID=K00337:301:HCKMKBBXY:5:1101:10663:49159;size=605;,length=100>
##contig=<ID=K00337:301:HCKMKBBXY:6:1101:11028:5306;size=605;,length=100>
##contig=<ID=K00337:301:HCKMKBBXY:6:1101:12652:8752;size=605;,length=100>
##contig=<ID=K00337:301:HCKMKBBXY:7:1101:15676:22889;size=604;,length=100>
##contig=<ID=K00337:301:HCKMKBBXY:5:1101:11505:10282;size=603;,length=100>
##contig=<ID=K00337:301:HCKMKBBXY:6:1101:12642:14924;size=603;,length=100>
##contig=<ID=K00337:301:HCKMKBBXY:7:1101:10967:15821;size=602;,length=100>
##contig=<ID=K00337:301:HCKMKBBXY:6:1101:16995:15012;size=601;,length=100>
##contig=<ID=K00337:301:HCKMKBBXY:5:1101:10399:25562;size=600;,length=100>
##contig=<ID=K00337:301:HCKMKBBXY:5:1101:1265:12831;size=600;,length=100>
##contig=<ID=K00337:301:HCKMKBBXY:5:1101:22171:9807;size=600;,length=100>
##contig=<ID=K00337:301:HCKMKBBXY:6:1108:1245:14695;size=598;,length=98>
##contig=<ID=K00337:301:HCKMKBBXY:5:1101:2493:11653;size=597;,length=100>
##contig=<ID=K00337:301:HCKMKBBXY:6:1101:13768:31646;size=597;,length=100>
##contig=<ID=K00337:301:HCKMKBBXY:5:1101:1955:23030;size=596;,length=100>
##contig=<ID=K00337:301:HCKMKBBXY:5:1101:15240:21465;size=594;,length=100>
##contig=<ID=K00337:301:HCKMKBBXY:5:1101:17523:48386;size=593;,length=100>
##contig=<ID=K00337:301:HCKMKBBXY:6:1206:22861:46592;size=593;,length=96>
##contig=<ID=K00337:301:HCKMKBBXY:5:1101:13129:21289;size=592;,length=100>
##contig=<ID=K00337:301:HCKMKBBXY:5:1101:18538:24331;size=592;,length=100>
##contig=<ID=K00337:301:HCKMKBBXY:7:1101:19867:45484;size=592;,length=100>
##contig=<ID=K00337:301:HCKMKBBXY:5:1101:17959:41862;size=591;,length=100>
##contig=<ID=K00337:301:HCKMKBBXY:5:1101:19816:11425;size=591;,length=100>
##contig=<ID=K00337:301:HCKMKBBXY:5:1101:27316:48263;size=590;,length=100>
##contig=<ID=K00337:301:HCKMKBBXY:6:1101:12713:48597;size=590;,length=100>
##contig=<ID=K00337:301:HCKMKBBXY:5:1101:12621:46891;size=589;,length=100>
##contig=<ID=K00337:301:HCKMKBBXY:5:1101:18071:12480;size=589;,length=100>
##contig=<ID=K00337:301:HCKMKBBXY:6:1101:12966:10493;size=589;,length=100>
##contig=<ID=K00337:301:HCKMKBBXY:6:1222:30299:19988;size=588;,length=100>
##contig=<ID=K00337:301:HCKMKBBXY:7:1101:10033:8928;size=588;,length=100>
##contig=<ID=K00337:301:HCKMKBBXY:5:1101:21227:28041;size=586;,length=100>
##contig=<ID=K00337:301:HCKMKBBXY:7:1101:15676:48139;size=586;,length=100>
##contig=<ID=K00337:301:HCKMKBBXY:5:1101:16417:14889;size=584;,length=100>
##contig=<ID=K00337:301:HCKMKBBXY:5:1101:16447:17403;size=584;,length=100>
##contig=<ID=K00337:301:HCKMKBBXY:5:1101:24911:30732;size=584;,length=100>
##contig=<ID=K00337:301:HCKMKBBXY:5:1101:10023:33985;size=583;,length=100>
##contig=<ID=K00337:301:HCKMKBBXY:6:1101:17817:44746;size=583;,length=100>
##contig=<ID=K00337:301:HCKMKBBXY:5:1101:20446:5939;size=582;,length=100>
##contig=<ID=K00337:301:HCKMKBBXY:6:1101:11677:32560;size=581;,length=100>
##contig=<ID=K00337:301:HCKMKBBXY:6:1101:31050:13588;size=580;,length=100>
##contig=<ID=K00337:301:HCKMKBBXY:5:1101:10216:29360;size=579;,length=100>
##contig=<ID=K00337:301:HCKMKBBXY:5:1101:14620:16067;size=579;,length=100>
##contig=<ID=K00337:301:HCKMKBBXY:5:1101:10165:37677;size=578;,length=100>
##contig=<ID=K00337:301:HCKMKBBXY:5:1101:10744:17087;size=578;,length=100>
##contig=<ID=K00337:301:HCKMKBBXY:6:1101:14418:35092;size=577;,length=100>
##contig=<ID=K00337:301:HCKMKBBXY:6:1101:11414:38046;size=575;,length=100>
##contig=<ID=K00337:301:HCKMKBBXY:5:1101:11079:11899;size=574;,length=100>
##contig=<ID=K00337:301:HCKMKBBXY:6:1101:11231:31576;size=574;,length=100>
##contig=<ID=K00337:301:HCKMKBBXY:5:1101:13819:37888;size=572;,length=100>
##contig=<ID=K00337:301:HCKMKBBXY:5:1101:10703:8154;size=571;,length=100>
##contig=<ID=K00337:301:HCKMKBBXY:6:1101:1316:25298;size=570;,length=100>
##contig=<ID=K00337:301:HCKMKBBXY:6:1101:13981:35286;size=570;,length=96>
##contig=<ID=K00337:301:HCKMKBBXY:7:1102:10196:19478;size=570;,length=100>
##contig=<ID=K00337:301:HCKMKBBXY:6:1101:16295:31312;size=569;,length=100>
##contig=<ID=K00337:301:HCKMKBBXY:5:1101:14712:6449;size=568;,length=100>
##contig=<ID=K00337:301:HCKMKBBXY:6:1101:12885:22485;size=568;,length=100>
##contig=<ID=K00337:301:HCKMKBBXY:7:1101:22749:34055;size=567;,length=100>
##contig=<ID=K00337:301:HCKMKBBXY:5:1101:12956:29255;size=566;,length=100>
##contig=<ID=K00337:301:HCKMKBBXY:6:1101:11282:24489;size=566;,length=100>
##contig=<ID=K00337:301:HCKMKBBXY:6:1101:2098:10686;size=566;,length=100>
##contig=<ID=K00337:301:HCKMKBBXY:6:1101:14793:41370;size=565;,length=100>
##contig=<ID=K00337:301:HCKMKBBXY:5:1101:11058:4585;size=564;,length=100>
##contig=<ID=K00337:301:HCKMKBBXY:5:1101:12083:4075;size=564;,length=100>
##contig=<ID=K00337:301:HCKMKBBXY:5:1101:18883:18564;size=564;,length=100>
##contig=<ID=K00337:301:HCKMKBBXY:5:1101:19309:37273;size=561;,length=100>
##contig=<ID=K00337:301:HCKMKBBXY:5:1101:19015:9367;size=560;,length=100>
##contig=<ID=K00337:301:HCKMKBBXY:5:1101:13342:10440;size=559;,length=100>
##contig=<ID=K00337:301:HCKMKBBXY:5:1101:13717:8031;size=559;,length=100>
##contig=<ID=K00337:301:HCKMKBBXY:6:1101:15037:4268;size=559;,length=100>
##contig=<ID=K00337:301:HCKMKBBXY:7:1119:1336:2123;size=559;,length=95>
##contig=<ID=K00337:301:HCKMKBBXY:5:1101:10084:36411;size=558;,length=100>
##contig=<ID=K00337:301:HCKMKBBXY:5:1101:14326:48052;size=557;,length=100>
##contig=<ID=K00337:301:HCKMKBBXY:6:1103:19553:45959;size=555;,length=100>
##contig=<ID=K00337:301:HCKMKBBXY:5:1101:11343:21500;size=554;,length=100>
##contig=<ID=K00337:301:HCKMKBBXY:6:1101:12804:8981;size=554;,length=100>
##contig=<ID=K00337:301:HCKMKBBXY:5:1101:12286:30837;size=553;,length=100>
##contig=<ID=K00337:301:HCKMKBBXY:5:1101:15148:33334;size=553;,length=100>
##contig=<ID=K00337:301:HCKMKBBXY:7:1101:21704:29958;size=552;,length=100>
##contig=<ID=K00337:301:HCKMKBBXY:5:1101:13474:32297;size=551;,length=100>
##contig=<ID=K00337:301:HCKMKBBXY:5:1101:21927:36323;size=551;,length=100>
##contig=<ID=K00337:301:HCKMKBBXY:6:1101:26108:46346;size=551;,length=100>
##contig=<ID=K00337:301:HCKMKBBXY:5:1101:10176:21096;size=550;,length=100>
##contig=<ID=K00337:301:HCKMKBBXY:5:1101:10368:19601;size=550;,length=100>
##contig=<ID=K00337:301:HCKMKBBXY:6:1101:13007:26002;size=550;,length=100>
##contig=<ID=K00337:301:HCKMKBBXY:6:1101:15544:39084;size=550;,length=100>
##contig=<ID=K00337:301:HCKMKBBXY:5:1101:20273:8137;size=549;,length=100>
##contig=<ID=K00337:301:HCKMKBBXY:6:1101:1854:19408;size=548;,length=100>
##contig=<ID=K00337:301:HCKMKBBXY:5:1101:18680:31435;size=547;,length=100>
##contig=<ID=K00337:301:HCKMKBBXY:6:1101:13423:26230;size=547;,length=100>
##contig=<ID=K00337:301:HCKMKBBXY:7:1101:1154:10669;size=547;,length=98>
##contig=<ID=K00337:301:HCKMKBBXY:5:1101:12083:9385;size=546;,length=100>
##contig=<ID=K00337:301:HCKMKBBXY:5:1101:12276:43374;size=546;,length=100>
##contig=<ID=K00337:301:HCKMKBBXY:5:1101:28331:4760;size=546;,length=100>
##contig=<ID=K00337:301:HCKMKBBXY:6:1101:17432:16260;size=546;,length=100>
##contig=<ID=K00337:301:HCKMKBBXY:7:1101:4990:21746;size=546;,length=100>
##contig=<ID=K00337:301:HCKMKBBXY:5:1101:17117:47120;size=545;,length=100>
##contig=<ID=K00337:301:HCKMKBBXY:5:1101:13494:25087;size=544;,length=100>
##contig=<ID=K00337:301:HCKMKBBXY:5:1101:17320:38679;size=544;,length=100>
##contig=<ID=K00337:301:HCKMKBBXY:6:1101:10044:39014;size=544;,length=100>
##contig=<ID=K00337:301:HCKMKBBXY:5:1101:12875:17509;size=543;,length=100>
##contig=<ID=K00337:301:HCKMKBBXY:5:1101:10927:19689;size=542;,length=100>
##contig=<ID=K00337:301:HCKMKBBXY:5:1101:13971:34881;size=541;,length=100>
##contig=<ID=K00337:301:HCKMKBBXY:6:1101:15037:34477;size=540;,length=100>
##contig=<ID=K00337:301:HCKMKBBXY:6:1216:22546:34829;size=540;,length=98>
##contig=<ID=K00337:301:HCKMKBBXY:7:1101:10602:20217;size=540;,length=100>
##contig=<ID=K00337:301:HCKMKBBXY:5:1101:10642:37906;size=539;,length=100>
##contig=<ID=K00337:301:HCKMKBBXY:5:1101:13555:20375;size=539;,length=100>
##contig=<ID=K00337:301:HCKMKBBXY:5:1101:16508:35479;size=538;,length=100>
##contig=<ID=K00337:301:HCKMKBBXY:5:1101:25976:9719;size=538;,length=100>
##contig=<ID=K00337:301:HCKMKBBXY:5:1101:15128:27602;size=537;,length=100>
##contig=<ID=K00337:301:HCKMKBBXY:5:1101:14377:9209;size=534;,length=100>
##contig=<ID=K00337:301:HCKMKBBXY:5:1101:14296:32736;size=533;,length=100>
##contig=<ID=K00337:301:HCKMKBBXY:5:1101:10307:32402;size=532;,length=100>
##contig=<ID=K00337:301:HCKMKBBXY:5:1101:11353:28129;size=532;,length=100>
##contig=<ID=K00337:301:HCKMKBBXY:5:1101:22282:16401;size=531;,length=100>
##contig=<ID=K00337:301:HCKMKBBXY:6:1110:8207:19021;size=531;,length=100>
##contig=<ID=K00337:301:HCKMKBBXY:5:1101:10987:18212;size=530;,length=100>
##contig=<ID=K00337:301:HCKMKBBXY:6:1101:32096:38504;size=530;,length=100>
##contig=<ID=K00337:301:HCKMKBBXY:7:1108:15544:18300;size=529;,length=100>
##contig=<ID=K00337:301:HCKMKBBXY:5:1101:14377:35796;size=528;,length=100>
##contig=<ID=K00337:301:HCKMKBBXY:5:1101:17685:44693;size=528;,length=100>
##contig=<ID=K00337:301:HCKMKBBXY:7:1101:10886:15012;size=528;,length=100>
##contig=<ID=K00337:301:HCKMKBBXY:6:1101:14499:10546;size=527;,length=100>
##contig=<ID=K00337:301:HCKMKBBXY:6:1101:11272:10827;size=526;,length=100>
##contig=<ID=K00337:301:HCKMKBBXY:7:1101:2108:17139;size=525;,length=100>
##contig=<ID=K00337:301:HCKMKBBXY:5:1101:26281:20937;size=524;,length=100>
##contig=<ID=K00337:301:HCKMKBBXY:6:1101:17137:16735;size=523;,length=100>
##contig=<ID=K00337:301:HCKMKBBXY:6:1102:21866:21694;size=523;,length=100>
##contig=<ID=K00337:301:HCKMKBBXY:5:1101:11820:18529;size=521;,length=100>
##contig=<ID=K00337:301:HCKMKBBXY:5:1101:1509:22713;size=521;,length=100>
##contig=<ID=K00337:301:HCKMKBBXY:5:1101:18446:44816;size=521;,length=100>
##contig=<ID=K00337:301:HCKMKBBXY:5:1101:22435:44693;size=519;,length=100>
##contig=<ID=K00337:301:HCKMKBBXY:5:1103:1336:18722;size=519;,length=96>
##contig=<ID=K00337:301:HCKMKBBXY:5:1101:10165:37818;size=518;,length=100>
##contig=<ID=K00337:301:HCKMKBBXY:5:1101:1387:36077;size=517;,length=100>
##contig=<ID=K00337:301:HCKMKBBXY:5:1101:15321:15065;size=515;,length=100>
##contig=<ID=K00337:301:HCKMKBBXY:5:1101:22445:8981;size=515;,length=100>
##contig=<ID=K00337:301:HCKMKBBXY:5:1101:25601:8471;size=514;,length=100>
##contig=<ID=K00337:301:HCKMKBBXY:5:1101:13687:40895;size=513;,length=100>
##contig=<ID=K00337:301:HCKMKBBXY:6:1101:13179:18212;size=513;,length=100>
##contig=<ID=K00337:301:HCKMKBBXY:6:1101:1479:6906;size=512;,length=100>
##contig=<ID=K00337:301:HCKMKBBXY:7:1101:16528:18951;size=512;,length=100>
##contig=<ID=K00337:301:HCKMKBBXY:5:1101:13555:20129;size=511;,length=100>
##contig=<ID=K00337:301:HCKMKBBXY:5:1101:13382:13500;size=510;,length=100>
##contig=<ID=K00337:301:HCKMKBBXY:5:1105:32360:44130;size=510;,length=100>
##contig=<ID=K00337:301:HCKMKBBXY:6:1101:17492:39893;size=510;,length=100>
##contig=<ID=K00337:301:HCKMKBBXY:5:1101:13849:4004;size=507;,length=100>
##contig=<ID=K00337:301:HCKMKBBXY:5:1101:16001:39523;size=507;,length=100>
##contig=<ID=K00337:301:HCKMKBBXY:5:1101:20222:15328;size=507;,length=100>
##contig=<ID=K00337:301:HCKMKBBXY:5:1101:13413:48579;size=506;,length=100>
##contig=<ID=K00337:301:HCKMKBBXY:5:1101:14397:45502;size=505;,length=100>
##contig=<ID=K00337:301:HCKMKBBXY:6:1101:1225:15363;size=505;,length=100>
##contig=<ID=K00337:301:HCKMKBBXY:5:1101:12297:4971;size=503;,length=100>
##contig=<ID=K00337:301:HCKMKBBXY:5:1101:1580:40491;size=503;,length=100>
##contig=<ID=K00337:301:HCKMKBBXY:5:1101:13291:16542;size=502;,length=100>
##contig=<ID=K00337:301:HCKMKBBXY:5:1101:14357:8435;size=502;,length=100>
##contig=<ID=K00337:301:HCKMKBBXY:5:1101:14925:15047;size=502;,length=100>
##contig=<ID=K00337:301:HCKMKBBXY:5:1101:4178:42143;size=502;,length=100>
##contig=<ID=K00337:301:HCKMKBBXY:5:1101:22262:30855;size=501;,length=100>
##contig=<ID=K00337:301:HCKMKBBXY:5:1101:29782:49230;size=501;,length=100>
##contig=<ID=K00337:301:HCKMKBBXY:6:1106:32146:44886;size=501;,length=100>
##contig=<ID=K00337:301:HCKMKBBXY:5:1101:1600:28639;size=500;,length=100>
##contig=<ID=K00337:301:HCKMKBBXY:5:1101:13352:35637;size=498;,length=100>
##contig=<ID=K00337:301:HCKMKBBXY:5:1101:19116:14291;size=498;,length=100>
##contig=<ID=K00337:301:HCKMKBBXY:5:1101:18812:14924;size=497;,length=100>
##contig=<ID=K00337:301:HCKMKBBXY:5:1101:31111:45695;size=496;,length=100>
##contig=<ID=K00337:301:HCKMKBBXY:5:1101:12012:9543;size=495;,length=100>
##contig=<ID=K00337:301:HCKMKBBXY:5:1102:6126:16506;size=495;,length=100>
##contig=<ID=K00337:301:HCKMKBBXY:5:1111:3305:34266;size=495;,length=96>
##contig=<ID=K00337:301:HCKMKBBXY:5:1101:24505:29993;size=494;,length=100>
##contig=<ID=K00337:301:HCKMKBBXY:6:1101:11647:22063;size=494;,length=100>
##contig=<ID=K00337:301:HCKMKBBXY:6:1101:14763:12796;size=494;,length=100>
##contig=<ID=K00337:301:HCKMKBBXY:5:1101:19542:20797;size=493;,length=100>
##contig=<ID=K00337:301:HCKMKBBXY:5:1122:2047:19601;size=493;,length=97>
##contig=<ID=K00337:301:HCKMKBBXY:6:1101:22130:38890;size=493;,length=100>
##contig=<ID=K00337:301:HCKMKBBXY:7:1101:16559:31382;size=493;,length=100>
##contig=<ID=K00337:301:HCKMKBBXY:5:1101:12307:17931;size=492;,length=100>
##contig=<ID=K00337:301:HCKMKBBXY:6:1101:13352:8559;size=492;,length=100>
##contig=<ID=K00337:301:HCKMKBBXY:6:1101:20070:14150;size=492;,length=100>
##contig=<ID=K00337:301:HCKMKBBXY:5:1101:13088:38521;size=491;,length=100>
##contig=<ID=K00337:301:HCKMKBBXY:5:1101:22130:7591;size=491;,length=100>
##contig=<ID=K00337:301:HCKMKBBXY:5:1101:25246:45695;size=490;,length=100>
##contig=<ID=K00337:301:HCKMKBBXY:6:1101:12956:24648;size=490;,length=100>
##contig=<ID=K00337:301:HCKMKBBXY:6:1101:1316:29624;size=490;,length=100>
##contig=<ID=K00337:301:HCKMKBBXY:6:1101:10561:15750;size=489;,length=100>
##contig=<ID=K00337:301:HCKMKBBXY:6:1101:11485:8559;size=489;,length=100>
##contig=<ID=K00337:301:HCKMKBBXY:6:1101:11647:38873;size=489;,length=100>
##contig=<ID=K00337:301:HCKMKBBXY:7:1101:10115:9033;size=489;,length=100>
##contig=<ID=K00337:301:HCKMKBBXY:5:1101:16021:31681;size=488;,length=100>
##contig=<ID=K00337:301:HCKMKBBXY:6:1101:10642:20322;size=488;,length=100>
##contig=<ID=K00337:301:HCKMKBBXY:6:1101:12530:21905;size=488;,length=100>
##contig=<ID=K00337:301:HCKMKBBXY:5:1101:10805:48526;size=487;,length=100>
##contig=<ID=K00337:301:HCKMKBBXY:6:1101:10105:42214;size=487;,length=100>
##contig=<ID=K00337:301:HCKMKBBXY:7:1101:17898:30784;size=487;,length=100>
##contig=<ID=K00337:301:HCKMKBBXY:5:1101:10521:34846;size=485;,length=100>
##contig=<ID=K00337:301:HCKMKBBXY:5:1101:14458:17474;size=485;,length=100>
##contig=<ID=K00337:301:HCKMKBBXY:5:1101:1834:36991;size=485;,length=100>
##contig=<ID=K00337:301:HCKMKBBXY:5:1101:24322:15961;size=485;,length=100>
##contig=<ID=K00337:301:HCKMKBBXY:5:1105:1276:2545;size=485;,length=98>
##contig=<ID=K00337:301:HCKMKBBXY:5:1101:11221:46715;size=483;,length=100>
##contig=<ID=K00337:301:HCKMKBBXY:5:1101:13494:18089;size=483;,length=100>
##contig=<ID=K00337:301:HCKMKBBXY:7:1101:10784:37238;size=483;,length=100>
##contig=<ID=K00337:301:HCKMKBBXY:6:1101:11728:13095;size=482;,length=100>
##contig=<ID=K00337:301:HCKMKBBXY:6:1109:13332:40631;size=482;,length=100>
##contig=<ID=K00337:301:HCKMKBBXY:7:1101:14966:23557;size=482;,length=100>
##contig=<ID=K00337:301:HCKMKBBXY:5:1101:15656:46803;size=481;,length=100>
##contig=<ID=K00337:301:HCKMKBBXY:6:1102:15686:40069;size=481;,length=100>
##contig=<ID=K00337:301:HCKMKBBXY:7:1101:13393:4374;size=481;,length=100>
##contig=<ID=K00337:301:HCKMKBBXY:7:1101:15716:36288;size=481;,length=100>
##contig=<ID=K00337:301:HCKMKBBXY:6:1101:1712:42759;size=480;,length=100>
##contig=<ID=K00337:301:HCKMKBBXY:4:1102:10510:17386;size=479;,length=100>
##contig=<ID=K00337:301:HCKMKBBXY:5:1101:10784:5868;size=479;,length=100>
##contig=<ID=K00337:301:HCKMKBBXY:5:1101:12753:45291;size=479;,length=100>
##contig=<ID=K00337:301:HCKMKBBXY:5:1101:16934:18704;size=479;,length=100>
##contig=<ID=K00337:301:HCKMKBBXY:5:1101:10044:47489;size=478;,length=100>
##contig=<ID=K00337:301:HCKMKBBXY:6:1101:16285:40895;size=478;,length=100>
##contig=<ID=K00337:301:HCKMKBBXY:6:1101:25611:32648;size=478;,length=100>
##contig=<ID=K00337:301:HCKMKBBXY:7:1101:12479:44675;size=478;,length=100>
##contig=<ID=K00337:301:HCKMKBBXY:6:1101:15219:43831;size=477;,length=100>
##contig=<ID=K00337:301:HCKMKBBXY:6:1101:17888:27356;size=477;,length=100>
##contig=<ID=K00337:301:HCKMKBBXY:5:1101:11393:9526;size=476;,length=100>
##contig=<ID=K00337:301:HCKMKBBXY:5:1101:25966:19302;size=476;,length=100>
##contig=<ID=K00337:301:HCKMKBBXY:6:1101:12611:12515;size=476;,length=100>
##contig=<ID=K00337:301:HCKMKBBXY:7:1101:16884:48579;size=476;,length=100>
##contig=<ID=K00337:301:HCKMKBBXY:5:1101:12154:9016;size=474;,length=100>
##contig=<ID=K00337:301:HCKMKBBXY:5:1101:12753:5341;size=474;,length=100>
##contig=<ID=K00337:301:HCKMKBBXY:5:1101:21298:49159;size=474;,length=100>
##contig=<ID=K00337:301:HCKMKBBXY:5:1101:2432:24454;size=474;,length=100>
##contig=<ID=K00337:301:HCKMKBBXY:5:1101:11211:39172;size=473;,length=100>
##contig=<ID=K00337:301:HCKMKBBXY:5:1101:1164:17825;size=473;,length=100>
##contig=<ID=K00337:301:HCKMKBBXY:6:1101:17056:13711;size=473;,length=100>
##contig=<ID=K00337:301:HCKMKBBXY:5:1101:12246:39734;size=472;,length=100>
##contig=<ID=K00337:301:HCKMKBBXY:5:1101:22698:4356;size=472;,length=100>
##contig=<ID=K00337:301:HCKMKBBXY:7:1101:18578:42583;size=472;,length=100>
##contig=<ID=K00337:301:HCKMKBBXY:5:1101:10379:15610;size=471;,length=100>
##contig=<ID=K00337:301:HCKMKBBXY:5:1101:10429:21219;size=471;,length=100>
##contig=<ID=K00337:301:HCKMKBBXY:5:1101:1133:25439;size=470;,length=100>
##contig=<ID=K00337:301:HCKMKBBXY:6:1101:12631:31646;size=470;,length=100>
##contig=<ID=K00337:301:HCKMKBBXY:6:1101:15838:14836;size=470;,length=100>
##contig=<ID=K00337:301:HCKMKBBXY:5:1101:24718:45660;size=469;,length=100>
##contig=<ID=K00337:301:HCKMKBBXY:6:1101:5091:3424;size=469;,length=100>
##contig=<ID=K00337:301:HCKMKBBXY:7:1101:12053:12005;size=469;,length=100>
##contig=<ID=K00337:301:HCKMKBBXY:5:1101:11880:31576;size=468;,length=100>
##contig=<ID=K00337:301:HCKMKBBXY:5:1101:23236:7961;size=468;,length=100>
##contig=<ID=K00337:301:HCKMKBBXY:5:1101:25784:46416;size=468;,length=100>
##contig=<ID=K00337:301:HCKMKBBXY:5:1101:11698:22713;size=467;,length=100>
##contig=<ID=K00337:301:HCKMKBBXY:5:1101:12225:14238;size=467;,length=100>
##contig=<ID=K00337:301:HCKMKBBXY:5:1101:23460:13306;size=467;,length=100>
##contig=<ID=K00337:301:HCKMKBBXY:5:1101:18213:7345;size=466;,length=100>
##contig=<ID=K00337:301:HCKMKBBXY:7:1101:14499:48843;size=466;,length=100>
##contig=<ID=K00337:301:HCKMKBBXY:5:1101:11535:40649;size=465;,length=100>
##contig=<ID=K00337:301:HCKMKBBXY:5:1101:14915:4585;size=465;,length=100>
##contig=<ID=K00337:301:HCKMKBBXY:5:1101:16437:7468;size=465;,length=100>
##contig=<ID=K00337:301:HCKMKBBXY:5:1101:21927:32103;size=465;,length=100>
##contig=<ID=K00337:301:HCKMKBBXY:7:1101:12428:23663;size=465;,length=100>
##contig=<ID=K00337:301:HCKMKBBXY:5:1101:14326:43304;size=464;,length=100>
##contig=<ID=K00337:301:HCKMKBBXY:5:1101:16478:32261;size=464;,length=100>
##contig=<ID=K00337:301:HCKMKBBXY:5:1101:2788:48948;size=464;,length=100>
##contig=<ID=K00337:301:HCKMKBBXY:7:1101:11901:49159;size=464;,length=100>
##contig=<ID=K00337:301:HCKMKBBXY:5:1101:13261:8611;size=463;,length=100>
##contig=<ID=K00337:301:HCKMKBBXY:5:1101:15666:24700;size=463;,length=100>
##contig=<ID=K00337:301:HCKMKBBXY:6:1101:11718:44623;size=463;,length=100>
##contig=<ID=K00337:301:HCKMKBBXY:5:1104:10460:44236;size=462;,length=96>
##contig=<ID=K00337:301:HCKMKBBXY:6:1101:11698:24507;size=462;,length=100>
##contig=<ID=K00337:301:HCKMKBBXY:5:1101:18355:18212;size=461;,length=100>
##contig=<ID=K00337:301:HCKMKBBXY:7:1101:10927:14379;size=461;,length=100>
##contig=<ID=K00337:301:HCKMKBBXY:7:1101:13606:40367;size=461;,length=100>
##contig=<ID=K00337:301:HCKMKBBXY:5:1101:1763:8981;size=460;,length=100>
##contig=<ID=K00337:301:HCKMKBBXY:5:1101:4807:45625;size=460;,length=100>
##contig=<ID=K00337:301:HCKMKBBXY:6:1101:14996:5816;size=460;,length=100>
##contig=<ID=K00337:301:HCKMKBBXY:5:1102:13890:37976;size=459;,length=100>
##contig=<ID=K00337:301:HCKMKBBXY:6:1101:16934:7451;size=459;,length=100>
##contig=<ID=K00337:301:HCKMKBBXY:5:1101:10653:2615;size=458;,length=100>
##contig=<ID=K00337:301:HCKMKBBXY:5:1101:11698:25210;size=458;,length=100>
##contig=<ID=K00337:301:HCKMKBBXY:5:1101:1976:41071;size=458;,length=100>
##contig=<ID=K00337:301:HCKMKBBXY:5:1102:10003:8559;size=458;,length=100>
##contig=<ID=K00337:301:HCKMKBBXY:6:1101:23094:43234;size=458;,length=100>
##contig=<ID=K00337:301:HCKMKBBXY:6:1101:23531:20287;size=458;,length=100>
##contig=<ID=K00337:301:HCKMKBBXY:5:1101:11464:26353;size=457;,length=100>
##contig=<ID=K00337:301:HCKMKBBXY:5:1101:12023:33862;size=457;,length=100>
##contig=<ID=K00337:301:HCKMKBBXY:5:1101:11982:10792;size=456;,length=100>
##contig=<ID=K00337:301:HCKMKBBXY:5:1101:1438:18863;size=456;,length=100>
##contig=<ID=K00337:301:HCKMKBBXY:5:1101:23419:45309;size=456;,length=100>
##contig=<ID=K00337:301:HCKMKBBXY:5:1102:27651:31611;size=456;,length=100>
##contig=<ID=K00337:301:HCKMKBBXY:5:1101:12601:14748;size=455;,length=100>
##contig=<ID=K00337:301:HCKMKBBXY:5:1101:12773:36042;size=454;,length=100>
##contig=<ID=K00337:301:HCKMKBBXY:5:1101:22130:42653;size=454;,length=100>
##contig=<ID=K00337:301:HCKMKBBXY:5:1102:28950:43638;size=454;,length=100>
##contig=<ID=K00337:301:HCKMKBBXY:6:1101:11576:8154;size=454;,length=100>
##contig=<ID=K00337:301:HCKMKBBXY:5:1101:11992:40209;size=453;,length=100>
##contig=<ID=K00337:301:HCKMKBBXY:6:1101:10531:17139;size=453;,length=100>
##contig=<ID=K00337:301:HCKMKBBXY:6:1101:12571:31154;size=452;,length=100>
##contig=<ID=K00337:301:HCKMKBBXY:5:1101:18416:18318;size=451;,length=100>
##contig=<ID=K00337:301:HCKMKBBXY:6:1101:17513:46891;size=451;,length=100>
##contig=<ID=K00337:301:HCKMKBBXY:7:1101:14752:47630;size=451;,length=100>
##contig=<ID=K00337:301:HCKMKBBXY:5:1101:10957:46117;size=450;,length=100>
##contig=<ID=K00337:301:HCKMKBBXY:5:1101:18030:41563;size=450;,length=100>
##contig=<ID=K00337:301:HCKMKBBXY:6:1110:7080:35391;size=450;,length=100>
##contig=<ID=K00337:301:HCKMKBBXY:5:1101:14245:23188;size=449;,length=100>
##contig=<ID=K00337:301:HCKMKBBXY:5:1101:1560:44359;size=449;,length=100>
##contig=<ID=K00337:301:HCKMKBBXY:5:1101:17198:36569;size=449;,length=100>
##contig=<ID=K00337:301:HCKMKBBXY:6:1101:10673:11829;size=449;,length=100>
##contig=<ID=K00337:301:HCKMKBBXY:6:1101:21328:32824;size=448;,length=100>
##contig=<ID=K00337:301:HCKMKBBXY:5:1101:12195:6097;size=447;,length=100>
##contig=<ID=K00337:301:HCKMKBBXY:5:1101:1235:31593;size=447;,length=100>
##contig=<ID=K00337:301:HCKMKBBXY:5:1101:14407:30222;size=447;,length=100>
##contig=<ID=K00337:301:HCKMKBBXY:5:1101:13575:20551;size=446;,length=100>
##contig=<ID=K00337:301:HCKMKBBXY:5:1101:14265:22274;size=446;,length=100>
##contig=<ID=K00337:301:HCKMKBBXY:5:1101:22648:22766;size=446;,length=100>
##contig=<ID=K00337:301:HCKMKBBXY:6:1101:13890:18529;size=446;,length=100>
##contig=<ID=K00337:301:HCKMKBBXY:6:1217:13261:32525;size=446;,length=100>
##contig=<ID=K00337:301:HCKMKBBXY:5:1101:11749:19531;size=445;,length=100>
##contig=<ID=K00337:301:HCKMKBBXY:6:1101:11231:45045;size=445;,length=100>
##contig=<ID=K00337:301:HCKMKBBXY:5:1101:22242:25826;size=444;,length=100>
##contig=<ID=K00337:301:HCKMKBBXY:6:1101:11566:45379;size=444;,length=100>
##contig=<ID=K00337:301:HCKMKBBXY:6:1101:17320:41950;size=444;,length=100>
##contig=<ID=K00337:301:HCKMKBBXY:6:1101:1996:36394;size=444;,length=100>
##contig=<ID=K00337:301:HCKMKBBXY:6:1101:24951:45045;size=444;,length=100>
##contig=<ID=K00337:301:HCKMKBBXY:7:1101:3569:49142;size=444;,length=100>
##contig=<ID=K00337:301:HCKMKBBXY:5:1101:11982:42372;size=443;,length=100>
##contig=<ID=K00337:301:HCKMKBBXY:5:1101:24211:25861;size=443;,length=100>
##contig=<ID=K00337:301:HCKMKBBXY:6:1101:30726:5851;size=443;,length=100>
##contig=<ID=K00337:301:HCKMKBBXY:7:1101:13393:12321;size=443;,length=100>
##contig=<ID=K00337:301:HCKMKBBXY:5:1101:11738:27883;size=441;,length=100>
##contig=<ID=K00337:301:HCKMKBBXY:5:1101:12428:2703;size=441;,length=100>
##contig=<ID=K00337:301:HCKMKBBXY:5:1101:1976:37976;size=441;,length=100>
##contig=<ID=K00337:301:HCKMKBBXY:6:1101:13687:21518;size=441;,length=100>
##contig=<ID=K00337:301:HCKMKBBXY:5:1101:2920:40315;size=440;,length=100>
##contig=<ID=K00337:301:HCKMKBBXY:5:1101:4411:29817;size=440;,length=100>
##contig=<ID=K00337:301:HCKMKBBXY:5:1101:10419:4180;size=438;,length=100>
##contig=<ID=K00337:301:HCKMKBBXY:5:1101:16812:36534;size=438;,length=100>
##contig=<ID=K00337:301:HCKMKBBXY:5:1101:2027:23434;size=438;,length=100>
##contig=<ID=K00337:301:HCKMKBBXY:5:1101:30442:43761;size=438;,length=100>
##contig=<ID=K00337:301:HCKMKBBXY:5:1102:13281:16805;size=437;,length=100>
##contig=<ID=K00337:301:HCKMKBBXY:5:1101:10155:3934;size=436;,length=100>
##contig=<ID=K00337:301:HCKMKBBXY:5:1101:11667:21254;size=436;,length=100>
##contig=<ID=K00337:301:HCKMKBBXY:5:1101:13200:14519;size=436;,length=100>
##contig=<ID=K00337:301:HCKMKBBXY:5:1101:13220:35866;size=436;,length=100>
##contig=<ID=K00337:301:HCKMKBBXY:5:1101:29477:18634;size=436;,length=100>
##contig=<ID=K00337:301:HCKMKBBXY:7:1101:19705:16436;size=436;,length=100>
##contig=<ID=K00337:301:HCKMKBBXY:6:1101:13281:38820;size=435;,length=100>
##contig=<ID=K00337:301:HCKMKBBXY:6:1102:11576:30380;size=435;,length=100>
##contig=<ID=K00337:301:HCKMKBBXY:4:1101:12621:5358;size=434;,length=100>
##contig=<ID=K00337:301:HCKMKBBXY:6:1101:24139:43955;size=434;,length=100>
##contig=<ID=K00337:301:HCKMKBBXY:6:1101:21937:28569;size=432;,length=100>
##contig=<ID=K00337:301:HCKMKBBXY:5:1101:11008:3407;size=431;,length=100>
##contig=<ID=K00337:301:HCKMKBBXY:5:1101:20517:20902;size=431;,length=100>
##contig=<ID=K00337:301:HCKMKBBXY:5:1101:1580:36728;size=430;,length=100>
##contig=<ID=K00337:301:HCKMKBBXY:6:1101:10074:28938;size=430;,length=100>
##contig=<ID=K00337:301:HCKMKBBXY:5:1101:11667:44500;size=429;,length=100>
##contig=<ID=K00337:301:HCKMKBBXY:5:1101:13433:6484;size=429;,length=100>
##contig=<ID=K00337:301:HCKMKBBXY:6:1101:13291:11583;size=429;,length=100>
##contig=<ID=K00337:301:HCKMKBBXY:6:1101:14590:27936;size=429;,length=100>
##contig=<ID=K00337:301:HCKMKBBXY:5:1101:10754:4198;size=428;,length=100>
##contig=<ID=K00337:301:HCKMKBBXY:5:1101:22120:9016;size=428;,length=100>
##contig=<ID=K00337:301:HCKMKBBXY:5:1101:23317:25544;size=428;,length=100>
##contig=<ID=K00337:301:HCKMKBBXY:6:1101:8887:9051;size=428;,length=100>
##contig=<ID=K00337:301:HCKMKBBXY:7:1101:10531:7715;size=428;,length=100>
##contig=<ID=K00337:301:HCKMKBBXY:6:1101:12814:38574;size=427;,length=100>
##contig=<ID=K00337:301:HCKMKBBXY:7:1101:10033:29149;size=427;,length=100>
##contig=<ID=K00337:301:HCKMKBBXY:5:1101:10855:40772;size=426;,length=100>
##contig=<ID=K00337:301:HCKMKBBXY:5:1101:1113:2756;size=426;,length=100>
##contig=<ID=K00337:301:HCKMKBBXY:5:1101:13839:46328;size=426;,length=100>
##contig=<ID=K00337:301:HCKMKBBXY:6:1101:13464:35972;size=426;,length=100>
##contig=<ID=K00337:301:HCKMKBBXY:5:1101:13656:48052;size=425;,length=100>
##contig=<ID=K00337:301:HCKMKBBXY:5:1101:19695:4462;size=425;,length=100>
##contig=<ID=K00337:301:HCKMKBBXY:5:1101:31933:35585;size=425;,length=100>
##contig=<ID=K00337:301:HCKMKBBXY:6:1101:15209:28024;size=424;,length=100>
##contig=<ID=K00337:301:HCKMKBBXY:7:1216:8958:42020;size=424;,length=96>
##contig=<ID=K00337:301:HCKMKBBXY:5:1101:10094:35550;size=423;,length=100>
##contig=<ID=K00337:301:HCKMKBBXY:5:1101:14752:4831;size=423;,length=100>
##contig=<ID=K00337:301:HCKMKBBXY:5:1102:10267:39119;size=423;,length=100>
##contig=<ID=K00337:301:HCKMKBBXY:6:1101:19553:40649;size=423;,length=100>
##contig=<ID=K00337:301:HCKMKBBXY:6:1103:10642:45185;size=423;,length=98>
##contig=<ID=K00337:301:HCKMKBBXY:7:1101:20375:4971;size=423;,length=100>
##contig=<ID=K00337:301:HCKMKBBXY:5:1101:14458:34213;size=422;,length=100>
##contig=<ID=K00337:301:HCKMKBBXY:5:1101:25063:23751;size=422;,length=100>
##contig=<ID=K00337:301:HCKMKBBXY:5:1101:2524:25492;size=422;,length=100>
##contig=<ID=K00337:301:HCKMKBBXY:5:1101:10439:39488;size=421;,length=100>
##contig=<ID=K00337:301:HCKMKBBXY:5:1101:11231:18669;size=421;,length=100>
##contig=<ID=K00337:301:HCKMKBBXY:5:1101:13504:46205;size=421;,length=100>
##contig=<ID=K00337:301:HCKMKBBXY:5:1101:18649:14185;size=421;,length=100>
##contig=<ID=K00337:301:HCKMKBBXY:6:1101:13393:34055;size=421;,length=100>
##contig=<ID=K00337:301:HCKMKBBXY:4:1101:11048:9948;size=420;,length=100>
##contig=<ID=K00337:301:HCKMKBBXY:5:1101:11759:41282;size=420;,length=100>
##contig=<ID=K00337:301:HCKMKBBXY:5:1101:20557:20340;size=420;,length=100>
##contig=<ID=K00337:301:HCKMKBBXY:5:1101:21166:40174;size=420;,length=100>
##contig=<ID=K00337:301:HCKMKBBXY:5:1101:11353:44095;size=419;,length=100>
##contig=<ID=K00337:301:HCKMKBBXY:5:1101:1418:36622;size=419;,length=100>
##contig=<ID=K00337:301:HCKMKBBXY:5:1101:17685:24612;size=419;,length=100>
##contig=<ID=K00337:301:HCKMKBBXY:5:1101:25956:29765;size=419;,length=100>
##contig=<ID=K00337:301:HCKMKBBXY:6:1101:10784:47225;size=419;,length=100>
##contig=<ID=K00337:301:HCKMKBBXY:6:1101:18954:38416;size=419;,length=100>
##contig=<ID=K00337:301:HCKMKBBXY:7:1101:14925:47084;size=419;,length=100>
##contig=<ID=K00337:301:HCKMKBBXY:5:1101:17462:2949;size=417;,length=100>
##contig=<ID=K00337:301:HCKMKBBXY:5:1101:19644:13904;size=417;,length=100>
##contig=<ID=K00337:301:HCKMKBBXY:5:1101:3234:17931;size=417;,length=100>
##contig=<ID=K00337:301:HCKMKBBXY:6:1101:10216:27707;size=417;,length=100>
##contig=<ID=K00337:301:HCKMKBBXY:7:1101:10307:29554;size=417;,length=100>
##contig=<ID=K00337:301:HCKMKBBXY:5:1101:1803:24454;size=416;,length=100>
##contig=<ID=K00337:301:HCKMKBBXY:5:1101:20537:45168;size=416;,length=100>
##contig=<ID=K00337:301:HCKMKBBXY:6:1101:10196:13148;size=416;,length=100>
##contig=<ID=K00337:301:HCKMKBBXY:6:1101:15168:47471;size=416;,length=100>
##contig=<ID=K00337:301:HCKMKBBXY:5:1102:11129:19654;size=415;,length=100>
##contig=<ID=K00337:301:HCKMKBBXY:7:1101:14823:47436;size=415;,length=100>
##contig=<ID=K00337:301:HCKMKBBXY:5:1101:22394:29044;size=414;,length=100>
##contig=<ID=K00337:301:HCKMKBBXY:5:1101:27986:48614;size=414;,length=100>
##contig=<ID=K00337:301:HCKMKBBXY:6:1101:1347:6431;size=414;,length=100>
##contig=<ID=K00337:301:HCKMKBBXY:7:1101:12449:44130;size=414;,length=100>
##contig=<ID=K00337:301:HCKMKBBXY:7:1112:31984:34371;size=414;,length=95>
##contig=<ID=K00337:301:HCKMKBBXY:5:1101:14560:30696;size=413;,length=100>
##contig=<ID=K00337:301:HCKMKBBXY:5:1101:19847:4549;size=413;,length=100>
##contig=<ID=K00337:301:HCKMKBBXY:6:1101:2767:32244;size=413;,length=100>
##contig=<ID=K00337:301:HCKMKBBXY:5:1112:3853:5534;size=412;,length=96>
##contig=<ID=K00337:301:HCKMKBBXY:7:1101:6116:16629;size=412;,length=100>
##contig=<ID=K00337:301:HCKMKBBXY:5:1101:10795:35110;size=411;,length=100>
##contig=<ID=K00337:301:HCKMKBBXY:5:1101:12276:39084;size=411;,length=100>
##contig=<ID=K00337:301:HCKMKBBXY:6:1101:13880:34864;size=411;,length=100>
##contig=<ID=K00337:301:HCKMKBBXY:7:1110:9790:11917;size=411;,length=98>
##contig=<ID=K00337:301:HCKMKBBXY:5:1101:21207:6835;size=410;,length=100>
##contig=<ID=K00337:301:HCKMKBBXY:6:1101:19390:43884;size=409;,length=100>
##contig=<ID=K00337:301:HCKMKBBXY:5:1101:10094:5517;size=408;,length=100>
##contig=<ID=K00337:301:HCKMKBBXY:5:1101:10987:17192;size=408;,length=100>
##contig=<ID=K00337:301:HCKMKBBXY:7:1101:14235:40649;size=408;,length=100>
##contig=<ID=K00337:301:HCKMKBBXY:7:1101:14296:24929;size=408;,length=100>
##contig=<ID=K00337:301:HCKMKBBXY:7:1107:31598:15944;size=408;,length=98>
##contig=<ID=K00337:301:HCKMKBBXY:5:1101:10774:21430;size=407;,length=100>
##contig=<ID=K00337:301:HCKMKBBXY:5:1102:8795:29290;size=407;,length=100>
##contig=<ID=K00337:301:HCKMKBBXY:6:1101:15270:11425;size=407;,length=100>
##contig=<ID=K00337:301:HCKMKBBXY:6:1101:21389:12321;size=406;,length=100>
##contig=<ID=K00337:301:HCKMKBBXY:5:1101:12956:29360;size=405;,length=100>
##contig=<ID=K00337:301:HCKMKBBXY:5:1101:15422:21113;size=405;,length=100>
##contig=<ID=K00337:301:HCKMKBBXY:5:1101:18345:23575;size=405;,length=100>
##contig=<ID=K00337:301:HCKMKBBXY:5:1101:18558:4286;size=404;,length=100>
##contig=<ID=K00337:301:HCKMKBBXY:5:1101:21653:35215;size=403;,length=100>
##contig=<ID=K00337:301:HCKMKBBXY:5:1101:24008:26142;size=403;,length=100>
##contig=<ID=K00337:301:HCKMKBBXY:6:1101:10297:13922;size=403;,length=100>
##contig=<ID=K00337:301:HCKMKBBXY:7:1101:11505:40455;size=403;,length=100>
##contig=<ID=K00337:301:HCKMKBBXY:7:1101:18040:35462;size=403;,length=100>
##contig=<ID=K00337:301:HCKMKBBXY:5:1101:11211:32947;size=402;,length=100>
##contig=<ID=K00337:301:HCKMKBBXY:5:1101:24890:32349;size=402;,length=100>
##contig=<ID=K00337:301:HCKMKBBXY:5:1101:31467:33756;size=402;,length=100>
##contig=<ID=K00337:301:HCKMKBBXY:6:1101:19197:45344;size=402;,length=100>
##contig=<ID=K00337:301:HCKMKBBXY:6:1101:19806:36798;size=402;,length=100>
##contig=<ID=K00337:301:HCKMKBBXY:5:1101:11535:25210;size=401;,length=100>
##contig=<ID=K00337:301:HCKMKBBXY:5:1101:29802:14484;size=400;,length=100>
##contig=<ID=K00337:301:HCKMKBBXY:5:1101:8460:47665;size=400;,length=100>
##contig=<ID=K00337:301:HCKMKBBXY:6:1117:30228:17403;size=400;,length=98>
##contig=<ID=K00337:301:HCKMKBBXY:5:1101:10277:26090;size=399;,length=100>
##contig=<ID=K00337:301:HCKMKBBXY:5:1101:16011:30749;size=399;,length=100>
##contig=<ID=K00337:301:HCKMKBBXY:6:1101:13230:40948;size=399;,length=100>
##contig=<ID=K00337:301:HCKMKBBXY:6:1102:10500:3723;size=399;,length=100>
##contig=<ID=K00337:301:HCKMKBBXY:5:1101:10165:35637;size=398;,length=100>
##contig=<ID=K00337:301:HCKMKBBXY:5:1101:11211:10651;size=398;,length=100>
##contig=<ID=K00337:301:HCKMKBBXY:5:1101:13819:37290;size=398;,length=100>
##contig=<ID=K00337:301:HCKMKBBXY:5:1101:13941:25966;size=398;,length=100>
##contig=<ID=K00337:301:HCKMKBBXY:5:1101:29650:19742;size=398;,length=100>
##contig=<ID=K00337:301:HCKMKBBXY:6:1101:15270:30450;size=398;,length=100>
##contig=<ID=K00337:301:HCKMKBBXY:7:1101:25175:25140;size=398;,length=100>
##contig=<ID=K00337:301:HCKMKBBXY:5:1101:11728:45731;size=397;,length=100>
##contig=<ID=K00337:301:HCKMKBBXY:5:1101:23510:19197;size=397;,length=100>
##contig=<ID=K00337:301:HCKMKBBXY:6:1101:10896:36974;size=397;,length=100>
##contig=<ID=K00337:301:HCKMKBBXY:5:1101:10866:48526;size=396;,length=100>
##contig=<ID=K00337:301:HCKMKBBXY:5:1101:22597:23346;size=396;,length=100>
##contig=<ID=K00337:301:HCKMKBBXY:5:1101:8998:24050;size=396;,length=100>
##contig=<ID=K00337:301:HCKMKBBXY:7:1101:14763:13851;size=396;,length=100>
##contig=<ID=K00337:301:HCKMKBBXY:5:1101:17939:41053;size=395;,length=100>
##contig=<ID=K00337:301:HCKMKBBXY:6:1101:19735:39066;size=395;,length=100>
##contig=<ID=K00337:301:HCKMKBBXY:5:1101:17990:36745;size=394;,length=100>
##contig=<ID=K00337:301:HCKMKBBXY:5:1101:2199:12374;size=394;,length=100>
##contig=<ID=K00337:301:HCKMKBBXY:6:1101:10977:18054;size=394;,length=100>
##contig=<ID=K00337:301:HCKMKBBXY:6:1101:11008:15012;size=394;,length=100>
##contig=<ID=K00337:301:HCKMKBBXY:6:1101:15422:33316;size=394;,length=100>
##contig=<ID=K00337:301:HCKMKBBXY:7:1102:20588:4321;size=394;,length=100>
##contig=<ID=K00337:301:HCKMKBBXY:7:1208:31852:22151;size=394;,length=98>
##contig=<ID=K00337:301:HCKMKBBXY:5:1101:10795:3108;size=393;,length=100>
##contig=<ID=K00337:301:HCKMKBBXY:5:1101:11119:42143;size=393;,length=100>
##contig=<ID=K00337:301:HCKMKBBXY:5:1101:1387:17368;size=393;,length=100>
##contig=<ID=K00337:301:HCKMKBBXY:5:1101:27265:47928;size=393;,length=100>
##contig=<ID=K00337:301:HCKMKBBXY:5:1101:9810:48561;size=393;,length=100>
##contig=<ID=K00337:301:HCKMKBBXY:6:1101:13677:26635;size=393;,length=100>
##contig=<ID=K00337:301:HCKMKBBXY:6:1127:12297:27408;size=393;,length=100>
##contig=<ID=K00337:301:HCKMKBBXY:6:1101:24566:33334;size=392;,length=100>
##contig=<ID=K00337:301:HCKMKBBXY:5:1101:21065:41018;size=391;,length=100>
##contig=<ID=K00337:301:HCKMKBBXY:6:1101:12571:38996;size=391;,length=100>
##contig=<ID=K00337:301:HCKMKBBXY:5:1101:11028:7627;size=390;,length=100>
##contig=<ID=K00337:301:HCKMKBBXY:5:1101:18477:25597;size=390;,length=100>
##contig=<ID=K00337:301:HCKMKBBXY:5:1101:21937:18546;size=390;,length=100>
##contig=<ID=K00337:301:HCKMKBBXY:5:1101:24809:13922;size=390;,length=100>
##contig=<ID=K00337:301:HCKMKBBXY:5:1101:25236:29184;size=390;,length=100>
##contig=<ID=K00337:301:HCKMKBBXY:6:1101:10927:32947;size=390;,length=100>
##contig=<ID=K00337:301:HCKMKBBXY:6:1101:13524:40754;size=390;,length=100>
##contig=<ID=K00337:301:HCKMKBBXY:6:1101:13788:46065;size=390;,length=100>
##contig=<ID=K00337:301:HCKMKBBXY:6:1101:19725:34371;size=390;,length=100>
##contig=<ID=K00337:301:HCKMKBBXY:6:1101:26058:26424;size=390;,length=100>
##contig=<ID=K00337:301:HCKMKBBXY:5:1101:10348:3881;size=389;,length=100>
##contig=<ID=K00337:301:HCKMKBBXY:5:1101:32146:21395;size=389;,length=100>
##contig=<ID=K00337:301:HCKMKBBXY:6:1101:17634:38662;size=389;,length=100>
##contig=<ID=K00337:301:HCKMKBBXY:6:1101:21968:22116;size=389;,length=100>
##contig=<ID=K00337:301:HCKMKBBXY:5:1101:11403:3459;size=388;,length=100>
##contig=<ID=K00337:301:HCKMKBBXY:5:1101:11464:6097;size=388;,length=100>
##contig=<ID=K00337:301:HCKMKBBXY:5:1101:12266:44130;size=388;,length=100>
##contig=<ID=K00337:301:HCKMKBBXY:5:1101:15392:14801;size=388;,length=100>
##contig=<ID=K00337:301:HCKMKBBXY:5:1101:16356:35215;size=388;,length=100>
##contig=<ID=K00337:301:HCKMKBBXY:6:1101:11221:34407;size=388;,length=100>
##contig=<ID=K00337:301:HCKMKBBXY:6:1101:13555:21184;size=388;,length=100>
##contig=<ID=K00337:301:HCKMKBBXY:6:1101:18416:21553;size=388;,length=100>
##contig=<ID=K00337:301:HCKMKBBXY:6:1102:11546:25544;size=388;,length=100>
##contig=<ID=K00337:301:HCKMKBBXY:7:1101:15351:20674;size=388;,length=100>
##contig=<ID=K00337:301:HCKMKBBXY:5:1101:24251:25966;size=387;,length=100>
##contig=<ID=K00337:301:HCKMKBBXY:5:1101:1255:19636;size=386;,length=100>
##contig=<ID=K00337:301:HCKMKBBXY:5:1101:22546:12814;size=386;,length=100>
##contig=<ID=K00337:301:HCKMKBBXY:5:1101:30330:2668;size=386;,length=100>
##contig=<ID=K00337:301:HCKMKBBXY:6:1101:12327:44552;size=386;,length=99>
##contig=<ID=K00337:301:HCKMKBBXY:7:1102:21978:3424;size=386;,length=100>
##contig=<ID=K00337:301:HCKMKBBXY:5:1101:11647:44324;size=385;,length=100>
##contig=<ID=K00337:301:HCKMKBBXY:5:1101:12804:43796;size=385;,length=100>
##contig=<ID=K00337:301:HCKMKBBXY:5:1101:19431:29888;size=385;,length=100>
##contig=<ID=K00337:301:HCKMKBBXY:5:1101:31477:30995;size=385;,length=100>
##contig=<ID=K00337:301:HCKMKBBXY:5:1101:26423:33070;size=384;,length=100>
##contig=<ID=K00337:301:HCKMKBBXY:5:1102:11738:43814;size=384;,length=100>
##contig=<ID=K00337:301:HCKMKBBXY:6:1101:13748:5341;size=384;,length=100>
##contig=<ID=K00337:301:HCKMKBBXY:6:1101:7111:5059;size=384;,length=100>
##contig=<ID=K00337:301:HCKMKBBXY:7:1101:10257:18564;size=384;,length=100>
##contig=<ID=K00337:301:HCKMKBBXY:7:1101:19015:10704;size=384;,length=100>
##contig=<ID=K00337:301:HCKMKBBXY:6:1101:16072:39506;size=383;,length=91>
##contig=<ID=K00337:301:HCKMKBBXY:6:1101:21998:22696;size=383;,length=100>
##contig=<ID=K00337:301:HCKMKBBXY:5:1101:10916:20093;size=382;,length=100>
##contig=<ID=K00337:301:HCKMKBBXY:5:1101:15503:2967;size=382;,length=100>
##contig=<ID=K00337:301:HCKMKBBXY:5:1101:4848:29378;size=382;,length=100>
##contig=<ID=K00337:301:HCKMKBBXY:6:1101:10835:28006;size=382;,length=100>
##contig=<ID=K00337:301:HCKMKBBXY:7:1104:29559:6079;size=382;,length=100>
##contig=<ID=K00337:301:HCKMKBBXY:5:1101:12347:32947;size=381;,length=100>
##contig=<ID=K00337:301:HCKMKBBXY:5:1101:16538:29483;size=381;,length=100>
##contig=<ID=K00337:301:HCKMKBBXY:5:1101:28655:18722;size=381;,length=100>
##contig=<ID=K00337:301:HCKMKBBXY:6:1105:15686:28182;size=381;,length=100>
##contig=<ID=K00337:301:HCKMKBBXY:5:1101:16965:17491;size=380;,length=100>
##contig=<ID=K00337:301:HCKMKBBXY:6:1101:12581:33352;size=380;,length=100>
##contig=<ID=K00337:301:HCKMKBBXY:6:1101:13250:44886;size=380;,length=100>
##contig=<ID=K00337:301:HCKMKBBXY:5:1102:32197:36886;size=379;,length=100>
##contig=<ID=K00337:301:HCKMKBBXY:6:1101:12073:31875;size=379;,length=100>
##contig=<ID=K00337:301:HCKMKBBXY:7:1101:10328:35567;size=379;,length=100>
##contig=<ID=K00337:301:HCKMKBBXY:4:1101:15229:21483;size=378;,length=100>
##contig=<ID=K00337:301:HCKMKBBXY:5:1101:10510:30151;size=378;,length=100>
##contig=<ID=K00337:301:HCKMKBBXY:5:1101:1144:20814;size=378;,length=100>
##contig=<ID=K00337:301:HCKMKBBXY:5:1101:24972:27039;size=378;,length=100>
##contig=<ID=K00337:301:HCKMKBBXY:5:1101:17300:4004;size=377;,length=100>
##contig=<ID=K00337:301:HCKMKBBXY:5:1101:19187:47964;size=377;,length=100>
##contig=<ID=K00337:301:HCKMKBBXY:5:1101:21755:13623;size=377;,length=100>
##contig=<ID=K00337:301:HCKMKBBXY:6:1101:29508:41616;size=377;,length=100>
##contig=<ID=K00337:301:HCKMKBBXY:6:1101:30431:48878;size=377;,length=100>
##contig=<ID=K00337:301:HCKMKBBXY:5:1101:10429:13763;size=376;,length=100>
##contig=<ID=K00337:301:HCKMKBBXY:5:1101:10724:45396;size=376;,length=100>
##contig=<ID=K00337:301:HCKMKBBXY:5:1101:12124:10581;size=376;,length=100>
##contig=<ID=K00337:301:HCKMKBBXY:5:1101:13027:9860;size=376;,length=100>
##contig=<ID=K00337:301:HCKMKBBXY:5:1101:13261:32279;size=376;,length=100>
##contig=<ID=K00337:301:HCKMKBBXY:6:1101:11728:14467;size=376;,length=100>
##contig=<ID=K00337:301:HCKMKBBXY:5:1101:11789:2580;size=375;,length=100>
##contig=<ID=K00337:301:HCKMKBBXY:5:1101:14346:19601;size=375;,length=100>
##contig=<ID=K00337:301:HCKMKBBXY:5:1101:18365:18159;size=375;,length=100>
##contig=<ID=K00337:301:HCKMKBBXY:5:1101:29457:20322;size=375;,length=100>
##contig=<ID=K00337:301:HCKMKBBXY:5:1101:4026:46733;size=375;,length=100>
##contig=<ID=K00337:301:HCKMKBBXY:7:1101:14204:34055;size=375;,length=100>
##contig=<ID=K00337:301:HCKMKBBXY:5:1101:1113:18054;size=373;,length=100>
##contig=<ID=K00337:301:HCKMKBBXY:5:1101:11201:22696;size=373;,length=100>
##contig=<ID=K00337:301:HCKMKBBXY:5:1101:12845:13236;size=373;,length=100>
##contig=<ID=K00337:301:HCKMKBBXY:5:1101:13809:23804;size=373;,length=100>
##contig=<ID=K00337:301:HCKMKBBXY:5:1101:1905:17597;size=373;,length=100>
##contig=<ID=K00337:301:HCKMKBBXY:5:1101:23906:39787;size=373;,length=100>
##contig=<ID=K00337:301:HCKMKBBXY:5:1101:28747:20709;size=373;,length=100>
##contig=<ID=K00337:301:HCKMKBBXY:6:1101:10003:23470;size=373;,length=100>
##contig=<ID=K00337:301:HCKMKBBXY:6:1101:1276:36376;size=373;,length=100>
##contig=<ID=K00337:301:HCKMKBBXY:6:1101:13210:39682;size=373;,length=100>
##contig=<ID=K00337:301:HCKMKBBXY:6:1125:21115:26898;size=373;,length=96>
##contig=<ID=K00337:301:HCKMKBBXY:5:1101:16701:2897;size=372;,length=100>
##contig=<ID=K00337:301:HCKMKBBXY:5:1101:21014:3688;size=371;,length=100>
##contig=<ID=K00337:301:HCKMKBBXY:6:1109:4574:17227;size=371;,length=100>
##contig=<ID=K00337:301:HCKMKBBXY:5:1101:10125:33844;size=370;,length=100>
##contig=<ID=K00337:301:HCKMKBBXY:5:1101:10521:11214;size=370;,length=100>
##contig=<ID=K00337:301:HCKMKBBXY:5:1101:1712:11636;size=370;,length=100>
##contig=<ID=K00337:301:HCKMKBBXY:5:1101:17929:9244;size=370;,length=100>
##contig=<ID=K00337:301:HCKMKBBXY:6:1101:14286:27654;size=370;,length=100>
##contig=<ID=K00337:301:HCKMKBBXY:6:1101:14884:27918;size=370;,length=100>
##contig=<ID=K00337:301:HCKMKBBXY:7:1101:10815:24841;size=370;,length=100>
##contig=<ID=K00337:301:HCKMKBBXY:5:1101:21876:7468;size=369;,length=100>
##contig=<ID=K00337:301:HCKMKBBXY:6:1101:2047:30327;size=369;,length=100>
##contig=<ID=K00337:301:HCKMKBBXY:6:1224:1590:19408;size=369;,length=98>
##contig=<ID=K00337:301:HCKMKBBXY:7:1101:10795:47524;size=369;,length=100>
##contig=<ID=K00337:301:HCKMKBBXY:5:1101:11008:5059;size=368;,length=100>
##contig=<ID=K00337:301:HCKMKBBXY:5:1101:26727:13763;size=368;,length=100>
##contig=<ID=K00337:301:HCKMKBBXY:5:1101:9557:9051;size=368;,length=100>
##contig=<ID=K00337:301:HCKMKBBXY:5:1102:26250:22538;size=368;,length=100>
##contig=<ID=K00337:301:HCKMKBBXY:6:1101:10602:27426;size=368;,length=100>
##contig=<ID=K00337:301:HCKMKBBXY:6:1101:16488:18986;size=368;,length=100>
##contig=<ID=K00337:301:HCKMKBBXY:7:1102:28270:40350;size=368;,length=100>
##contig=<ID=K00337:301:HCKMKBBXY:5:1101:14448:26846;size=367;,length=100>
##contig=<ID=K00337:301:HCKMKBBXY:5:1101:28483:29430;size=367;,length=100>
##contig=<ID=K00337:301:HCKMKBBXY:7:1101:29741:16137;size=367;,length=96>
##contig=<ID=K00337:301:HCKMKBBXY:5:1101:10318:24050;size=366;,length=100>
##contig=<ID=K00337:301:HCKMKBBXY:5:1101:10622:40297;size=366;,length=100>
##contig=<ID=K00337:301:HCKMKBBXY:6:1101:16802:9473;size=366;,length=100>
##contig=<ID=K00337:301:HCKMKBBXY:6:1111:30563:36270;size=366;,length=100>
##contig=<ID=K00337:301:HCKMKBBXY:7:1101:28473:23188;size=366;,length=100>
##contig=<ID=K00337:301:HCKMKBBXY:5:1101:10328:47524;size=365;,length=100>
##contig=<ID=K00337:301:HCKMKBBXY:5:1101:27468:18353;size=364;,length=100>
##contig=<ID=K00337:301:HCKMKBBXY:6:1102:9384:10194;size=364;,length=100>
##contig=<ID=K00337:301:HCKMKBBXY:7:1102:11282:11161;size=363;,length=100>
##contig=<ID=K00337:301:HCKMKBBXY:5:1101:14225:33598;size=362;,length=100>
##contig=<ID=K00337:301:HCKMKBBXY:5:1101:15006:15539;size=362;,length=100>
##contig=<ID=K00337:301:HCKMKBBXY:5:1101:15026:30274;size=362;,length=100>
##contig=<ID=K00337:301:HCKMKBBXY:5:1101:17492:8137;size=362;,length=100>
##contig=<ID=K00337:301:HCKMKBBXY:6:1101:26910:19390;size=362;,length=100>
##contig=<ID=K00337:301:HCKMKBBXY:5:1101:12824:3987;size=361;,length=100>
##contig=<ID=K00337:301:HCKMKBBXY:5:1101:13991:30802;size=361;,length=100>
##contig=<ID=K00337:301:HCKMKBBXY:6:1101:15077:10844;size=361;,length=100>
##contig=<ID=K00337:301:HCKMKBBXY:7:1101:24434:43656;size=361;,length=100>
##contig=<ID=K00337:301:HCKMKBBXY:5:1101:10855:49071;size=360;,length=100>
##contig=<ID=K00337:301:HCKMKBBXY:5:1101:17178:15469;size=360;,length=100>
##contig=<ID=K00337:301:HCKMKBBXY:5:1101:4168:42161;size=360;,length=100>
##contig=<ID=K00337:301:HCKMKBBXY:5:1101:9719:10880;size=360;,length=100>
##contig=<ID=K00337:301:HCKMKBBXY:6:1101:11302:12462;size=360;,length=100>
##contig=<ID=K00337:301:HCKMKBBXY:6:1101:13047:36059;size=360;,length=100>
##contig=<ID=K00337:301:HCKMKBBXY:6:1101:13768:28270;size=360;,length=100>
##contig=<ID=K00337:301:HCKMKBBXY:5:1101:13484:36007;size=359;,length=100>
##contig=<ID=K00337:301:HCKMKBBXY:5:1101:23693:8998;size=359;,length=100>
##contig=<ID=K00337:301:HCKMKBBXY:6:1101:16884:8031;size=359;,length=100>
##contig=<ID=K00337:301:HCKMKBBXY:7:1101:13565:37730;size=359;,length=100>
##contig=<ID=K00337:301:HCKMKBBXY:4:1101:11028:22010;size=358;,length=100>
##contig=<ID=K00337:301:HCKMKBBXY:5:1101:11546:45097;size=358;,length=100>
##contig=<ID=K00337:301:HCKMKBBXY:7:1101:10439:28938;size=358;,length=100>
##contig=<ID=K00337:301:HCKMKBBXY:7:1101:17756:14678;size=358;,length=100>
##contig=<ID=K00337:301:HCKMKBBXY:5:1101:14296:27320;size=357;,length=100>
##contig=<ID=K00337:301:HCKMKBBXY:5:1101:19370:42548;size=357;,length=100>
##contig=<ID=K00337:301:HCKMKBBXY:5:1101:24079:9631;size=357;,length=100>
##contig=<ID=K00337:301:HCKMKBBXY:5:1101:29995:19460;size=357;,length=100>
##contig=<ID=K00337:301:HCKMKBBXY:6:1101:16995:6712;size=357;,length=100>
##contig=<ID=K00337:301:HCKMKBBXY:7:1101:17036:20639;size=357;,length=100>
##contig=<ID=K00337:301:HCKMKBBXY:5:1101:15645:21957;size=356;,length=100>
##contig=<ID=K00337:301:HCKMKBBXY:5:1101:18923:33088;size=356;,length=100>
##contig=<ID=K00337:301:HCKMKBBXY:5:1101:2016:24472;size=356;,length=100>
##contig=<ID=K00337:301:HCKMKBBXY:6:1101:14215:46909;size=356;,length=100>
##contig=<ID=K00337:301:HCKMKBBXY:5:1101:25124:5605;size=355;,length=100>
##contig=<ID=K00337:301:HCKMKBBXY:5:1101:14489:19777;size=354;,length=100>
##contig=<ID=K00337:301:HCKMKBBXY:5:1101:1651:7767;size=354;,length=100>
##contig=<ID=K00337:301:HCKMKBBXY:5:1101:17289:37712;size=354;,length=100>
##contig=<ID=K00337:301:HCKMKBBXY:6:1101:12225:26054;size=354;,length=100>
##contig=<ID=K00337:301:HCKMKBBXY:6:1101:18538:30063;size=354;,length=100>
##contig=<ID=K00337:301:HCKMKBBXY:4:2206:3498:32525;size=353;,length=100>
##contig=<ID=K00337:301:HCKMKBBXY:5:1101:12550:33615;size=353;,length=100>
##contig=<ID=K00337:301:HCKMKBBXY:5:1101:1570:2598;size=353;,length=100>
##contig=<ID=K00337:301:HCKMKBBXY:5:1101:16305:41000;size=353;,length=100>
##contig=<ID=K00337:301:HCKMKBBXY:5:1101:17817:31417;size=353;,length=100>
##contig=<ID=K00337:301:HCKMKBBXY:6:1101:10409:15522;size=353;,length=100>
##contig=<ID=K00337:301:HCKMKBBXY:6:1101:11282:18687;size=353;,length=100>
##contig=<ID=K00337:301:HCKMKBBXY:6:1101:18122:20023;size=353;,length=100>
##contig=<ID=K00337:301:HCKMKBBXY:6:1101:18355:45678;size=353;,length=100>
##contig=<ID=K00337:301:HCKMKBBXY:7:1101:1955:24577;size=353;,length=100>
##contig=<ID=K00337:301:HCKMKBBXY:5:1101:10947:21483;size=352;,length=100>
##contig=<ID=K00337:301:HCKMKBBXY:5:1101:11566:21922;size=352;,length=100>
##contig=<ID=K00337:301:HCKMKBBXY:5:1101:1286:31927;size=352;,length=100>
##contig=<ID=K00337:301:HCKMKBBXY:5:1101:16325:26090;size=352;,length=100>
##contig=<ID=K00337:301:HCKMKBBXY:5:1101:19522:25087;size=352;,length=100>
##contig=<ID=K00337:301:HCKMKBBXY:5:1205:10855:16542;size=352;,length=95>
##contig=<ID=K00337:301:HCKMKBBXY:6:1101:23845:17491;size=352;,length=100>
##contig=<ID=K00337:301:HCKMKBBXY:5:1101:10389:16436;size=351;,length=100>
##contig=<ID=K00337:301:HCKMKBBXY:5:1101:27965:49001;size=351;,length=100>
##contig=<ID=K00337:301:HCKMKBBXY:6:1101:20425:22713;size=351;,length=100>
##contig=<ID=K00337:301:HCKMKBBXY:6:1102:20202:32736;size=351;,length=100>
##contig=<ID=K00337:301:HCKMKBBXY:7:1101:13778:18898;size=351;,length=100>
##contig=<ID=K00337:301:HCKMKBBXY:5:1101:11190:19478;size=350;,length=100>
##contig=<ID=K00337:301:HCKMKBBXY:5:1101:19025:6783;size=350;,length=100>
##contig=<ID=K00337:301:HCKMKBBXY:5:1101:22526:12392;size=350;,length=98>
##contig=<ID=K00337:301:HCKMKBBXY:5:1101:26616:43216;size=350;,length=100>
##contig=<ID=K00337:301:HCKMKBBXY:5:1102:11667:32648;size=350;,length=100>
##contig=<ID=K00337:301:HCKMKBBXY:6:1101:14935:26986;size=350;,length=100>
##contig=<ID=K00337:301:HCKMKBBXY:6:1109:31619:9930;size=350;,length=99>
##contig=<ID=K00337:301:HCKMKBBXY:5:1101:1600:13236;size=349;,length=100>
##contig=<ID=K00337:301:HCKMKBBXY:5:1101:7963:10370;size=349;,length=100>
##contig=<ID=K00337:301:HCKMKBBXY:6:1101:18335:20920;size=349;,length=100>
##contig=<ID=K00337:301:HCKMKBBXY:5:1101:10764:6114;size=348;,length=100>
##contig=<ID=K00337:301:HCKMKBBXY:5:1101:11749:7820;size=348;,length=100>
##contig=<ID=K00337:301:HCKMKBBXY:5:1101:12408:8189;size=348;,length=100>
##contig=<ID=K00337:301:HCKMKBBXY:5:1101:16021:14766;size=348;,length=100>
##contig=<ID=K00337:301:HCKMKBBXY:5:1101:18061:42776;size=348;,length=100>
##contig=<ID=K00337:301:HCKMKBBXY:5:1101:20425:19162;size=348;,length=100>
##contig=<ID=K00337:301:HCKMKBBXY:5:1101:20963:20691;size=348;,length=100>
##contig=<ID=K00337:301:HCKMKBBXY:5:1101:29599:28340;size=348;,length=100>
##contig=<ID=K00337:301:HCKMKBBXY:6:1101:10805:26230;size=348;,length=100>
##contig=<ID=K00337:301:HCKMKBBXY:6:1101:22201:41299;size=348;,length=100>
##contig=<ID=K00337:301:HCKMKBBXY:5:1101:22597:29571;size=347;,length=100>
##contig=<ID=K00337:301:HCKMKBBXY:5:1101:26159:12954;size=347;,length=100>
##contig=<ID=K00337:301:HCKMKBBXY:5:1101:27458:22731;size=347;,length=100>
##contig=<ID=K00337:301:HCKMKBBXY:5:1101:4635:21729;size=347;,length=100>
##contig=<ID=K00337:301:HCKMKBBXY:6:1101:18051:47331;size=347;,length=100>
##contig=<ID=K00337:301:HCKMKBBXY:6:1101:20364:34846;size=347;,length=100>
##contig=<ID=K00337:301:HCKMKBBXY:5:1101:10358:24507;size=346;,length=100>
##contig=<ID=K00337:301:HCKMKBBXY:5:1101:14184:27654;size=346;,length=100>
##contig=<ID=K00337:301:HCKMKBBXY:5:1101:15158:10422;size=346;,length=100>
##contig=<ID=K00337:301:HCKMKBBXY:5:1101:16894:45256;size=346;,length=100>
##contig=<ID=K00337:301:HCKMKBBXY:5:1101:20131:34864;size=346;,length=100>
##contig=<ID=K00337:301:HCKMKBBXY:5:1107:26961:3160;size=346;,length=100>
##contig=<ID=K00337:301:HCKMKBBXY:6:1101:15270:14133;size=346;,length=100>
##contig=<ID=K00337:301:HCKMKBBXY:7:1101:14651:23259;size=346;,length=100>
##contig=<ID=K00337:301:HCKMKBBXY:5:1101:10379:33158;size=345;,length=100>
##contig=<ID=K00337:301:HCKMKBBXY:5:1101:11556:11179;size=345;,length=100>
##contig=<ID=K00337:301:HCKMKBBXY:5:1101:19076:12990;size=345;,length=100>
##contig=<ID=K00337:301:HCKMKBBXY:5:1101:20943:41651;size=345;,length=100>
##contig=<ID=K00337:301:HCKMKBBXY:6:1101:15706:13904;size=345;,length=100>
##contig=<ID=K00337:301:HCKMKBBXY:5:1101:10470:14889;size=344;,length=100>
##contig=<ID=K00337:301:HCKMKBBXY:5:1101:1702:6835;size=344;,length=100>
##contig=<ID=K00337:301:HCKMKBBXY:6:1101:11322:48087;size=344;,length=100>
##contig=<ID=K00337:301:HCKMKBBXY:6:1224:32390:8137;size=344;,length=98>
##contig=<ID=K00337:301:HCKMKBBXY:5:1101:11302:9649;size=343;,length=100>
##contig=<ID=K00337:301:HCKMKBBXY:5:1101:12104:27461;size=343;,length=100>
##contig=<ID=K00337:301:HCKMKBBXY:5:1101:10348:18441;size=342;,length=100>
##contig=<ID=K00337:301:HCKMKBBXY:5:1101:20029:32015;size=342;,length=100>
##contig=<ID=K00337:301:HCKMKBBXY:5:1101:27783:14537;size=342;,length=100>
##contig=<ID=K00337:301:HCKMKBBXY:6:1101:15524:33352;size=342;,length=100>
##contig=<ID=K00337:301:HCKMKBBXY:7:1101:11211:41563;size=342;,length=100>
##contig=<ID=K00337:301:HCKMKBBXY:5:1101:10358:47893;size=341;,length=100>
##contig=<ID=K00337:301:HCKMKBBXY:5:1101:19157:6343;size=341;,length=100>
##contig=<ID=K00337:301:HCKMKBBXY:5:1101:19380:24454;size=341;,length=99>
##contig=<ID=K00337:301:HCKMKBBXY:6:1101:14083:8453;size=341;,length=100>
##contig=<ID=K00337:301:HCKMKBBXY:6:1101:15828:45344;size=341;,length=100>
##contig=<ID=K00337:301:HCKMKBBXY:5:1101:13809:43603;size=340;,length=100>
##contig=<ID=K00337:301:HCKMKBBXY:5:1101:20029:8101;size=340;,length=100>
##contig=<ID=K00337:301:HCKMKBBXY:5:1101:30533:9244;size=340;,length=100>
##contig=<ID=K00337:301:HCKMKBBXY:7:1101:19157:10247;size=340;,length=100>
##contig=<ID=K00337:301:HCKMKBBXY:7:1101:20202:21483;size=340;,length=100>
##contig=<ID=K00337:301:HCKMKBBXY:4:1101:14296:45783;size=339;,length=100>
##contig=<ID=K00337:301:HCKMKBBXY:5:1101:10916:6167;size=339;,length=100>
##contig=<ID=K00337:301:HCKMKBBXY:5:1101:1783:42917;size=339;,length=100>
##contig=<ID=K00337:301:HCKMKBBXY:5:1101:1915:45643;size=339;,length=100>
##contig=<ID=K00337:301:HCKMKBBXY:5:1101:20253:9649;size=339;,length=100>
##contig=<ID=K00337:301:HCKMKBBXY:6:1101:11312:26476;size=339;,length=100>
##contig=<ID=K00337:301:HCKMKBBXY:6:1101:16396:46680;size=339;,length=100>
##contig=<ID=K00337:301:HCKMKBBXY:5:1101:11099:25791;size=338;,length=100>
##contig=<ID=K00337:301:HCKMKBBXY:5:1101:17289:10633;size=338;,length=100>
##contig=<ID=K00337:301:HCKMKBBXY:5:1101:24211:39400;size=338;,length=100>
##contig=<ID=K00337:301:HCKMKBBXY:6:1101:6583:42407;size=338;,length=100>
##contig=<ID=K00337:301:HCKMKBBXY:7:1101:23115:12321;size=338;,length=100>
##contig=<ID=K00337:301:HCKMKBBXY:5:1101:11667:25404;size=337;,length=100>
##contig=<ID=K00337:301:HCKMKBBXY:5:1101:17706:38609;size=337;,length=100>
##contig=<ID=K00337:301:HCKMKBBXY:5:1101:22769:42003;size=337;,length=100>
##contig=<ID=K00337:301:HCKMKBBXY:5:1101:32228:10387;size=337;,length=100>
##contig=<ID=K00337:301:HCKMKBBXY:5:1102:20019:43111;size=337;,length=100>
##contig=<ID=K00337:301:HCKMKBBXY:5:1101:10206:46399;size=336;,length=100>
##contig=<ID=K00337:301:HCKMKBBXY:5:1101:12144:26160;size=336;,length=100>
##contig=<ID=K00337:301:HCKMKBBXY:5:1101:15788:37642;size=336;,length=100>
##contig=<ID=K00337:301:HCKMKBBXY:5:1101:20638:26002;size=336;,length=100>
##contig=<ID=K00337:301:HCKMKBBXY:5:1101:21440:4813;size=336;,length=100>
##contig=<ID=K00337:301:HCKMKBBXY:5:1101:21745:29466;size=336;,length=100>
##contig=<ID=K00337:301:HCKMKBBXY:5:1101:27549:36429;size=336;,length=100>
##contig=<ID=K00337:301:HCKMKBBXY:5:1101:12510:48280;size=335;,length=100>
##contig=<ID=K00337:301:HCKMKBBXY:5:1101:17066:15240;size=335;,length=100>
##contig=<ID=K00337:301:HCKMKBBXY:5:1101:19664:16542;size=335;,length=100>
##contig=<ID=K00337:301:HCKMKBBXY:5:1101:25307:26142;size=335;,length=100>
##contig=<ID=K00337:301:HCKMKBBXY:6:1101:13524:46662;size=335;,length=100>
##contig=<ID=K00337:301:HCKMKBBXY:6:1101:19187:36991;size=335;,length=100>
##contig=<ID=K00337:301:HCKMKBBXY:5:1101:1996:15926;size=334;,length=100>
##contig=<ID=K00337:301:HCKMKBBXY:5:1101:3945:43497;size=334;,length=100>
##contig=<ID=K00337:301:HCKMKBBXY:6:1101:17137:24226;size=334;,length=100>
##contig=<ID=K00337:301:HCKMKBBXY:6:1101:28534:47419;size=334;,length=100>
##contig=<ID=K00337:301:HCKMKBBXY:5:1101:10450:32086;size=333;,length=100>
##contig=<ID=K00337:301:HCKMKBBXY:5:1101:10734:35602;size=333;,length=100>
##contig=<ID=K00337:301:HCKMKBBXY:5:1101:12236:45344;size=333;,length=100>
##contig=<ID=K00337:301:HCKMKBBXY:5:1101:1489:36991;size=333;,length=100>
##contig=<ID=K00337:301:HCKMKBBXY:7:1101:14072:7169;size=333;,length=100>
##contig=<ID=K00337:301:HCKMKBBXY:4:1101:25530:43585;size=332;,length=100>
##contig=<ID=K00337:301:HCKMKBBXY:4:1101:27752:11143;size=332;,length=100>
##contig=<ID=K00337:301:HCKMKBBXY:5:1101:11515:15469;size=332;,length=100>
##contig=<ID=K00337:301:HCKMKBBXY:5:1102:1286:20568;size=332;,length=100>
##contig=<ID=K00337:301:HCKMKBBXY:6:1101:15483:21289;size=332;,length=100>
##contig=<ID=K00337:301:HCKMKBBXY:6:1101:15940:5833;size=332;,length=100>
##contig=<ID=K00337:301:HCKMKBBXY:6:1102:25520:21518;size=332;,length=100>
##contig=<ID=K00337:301:HCKMKBBXY:7:1101:10653:26951;size=332;,length=100>
##contig=<ID=K00337:301:HCKMKBBXY:7:1101:11018:28885;size=332;,length=100>
##contig=<ID=K00337:301:HCKMKBBXY:5:1101:11211:29571;size=331;,length=100>
##contig=<ID=K00337:301:HCKMKBBXY:5:1101:1245:42900;size=331;,length=100>
##contig=<ID=K00337:301:HCKMKBBXY:5:1101:1286:5411;size=331;,length=100>
##contig=<ID=K00337:301:HCKMKBBXY:5:1101:18456:15504;size=331;,length=100>
##contig=<ID=K00337:301:HCKMKBBXY:5:1102:16569:5270;size=331;,length=100>
##contig=<ID=K00337:301:HCKMKBBXY:5:1102:1925:7890;size=331;,length=100>
##contig=<ID=K00337:301:HCKMKBBXY:5:1102:22780:28340;size=331;,length=100>
##contig=<ID=K00337:301:HCKMKBBXY:6:1101:32004:13201;size=331;,length=100>
##contig=<ID=K00337:301:HCKMKBBXY:7:1101:14996:36552;size=331;,length=100>
##contig=<ID=K00337:301:HCKMKBBXY:5:1101:10084:10669;size=330;,length=100>
##contig=<ID=K00337:301:HCKMKBBXY:5:1101:10724:46381;size=330;,length=100>
##contig=<ID=K00337:301:HCKMKBBXY:5:1101:1154:47348;size=330;,length=100>
##contig=<ID=K00337:301:HCKMKBBXY:5:1101:12571:7627;size=330;,length=100>
##contig=<ID=K00337:301:HCKMKBBXY:5:1101:1286:38293;size=330;,length=100>
##contig=<ID=K00337:301:HCKMKBBXY:5:1101:26534:3407;size=330;,length=100>
##contig=<ID=K00337:301:HCKMKBBXY:6:1101:21359:4848;size=330;,length=100>
##contig=<ID=K00337:301:HCKMKBBXY:6:1101:5203:17614;size=330;,length=100>
##contig=<ID=K00337:301:HCKMKBBXY:5:1101:1194:48509;size=329;,length=100>
##contig=<ID=K00337:301:HCKMKBBXY:5:1101:1925:46786;size=329;,length=100>
##contig=<ID=K00337:301:HCKMKBBXY:5:1102:17574:2756;size=329;,length=100>
##contig=<ID=K00337:301:HCKMKBBXY:6:1101:19055:20023;size=329;,length=100>
##contig=<ID=K00337:301:HCKMKBBXY:7:1101:20588:17509;size=329;,length=100>
##contig=<ID=K00337:301:HCKMKBBXY:5:1101:13291:40385;size=328;,length=100>
##contig=<ID=K00337:301:HCKMKBBXY:5:1101:15179:7961;size=328;,length=100>
##contig=<ID=K00337:301:HCKMKBBXY:5:1101:24941:39717;size=328;,length=100>
##contig=<ID=K00337:301:HCKMKBBXY:5:1101:8765:46469;size=328;,length=100>
##contig=<ID=K00337:301:HCKMKBBXY:6:1101:21866:14555;size=328;,length=100>
##contig=<ID=K00337:301:HCKMKBBXY:6:1116:6319:41739;size=328;,length=98>
##contig=<ID=K00337:301:HCKMKBBXY:7:1102:7740:5517;size=328;,length=100>
##contig=<ID=K00337:301:HCKMKBBXY:5:1101:10663:34108;size=327;,length=100>
##contig=<ID=K00337:301:HCKMKBBXY:6:1101:15656:36042;size=327;,length=100>
##contig=<ID=K00337:301:HCKMKBBXY:6:1101:16944:38943;size=327;,length=100>
##contig=<ID=K00337:301:HCKMKBBXY:7:1101:19644:48931;size=327;,length=100>
##contig=<ID=K00337:301:HCKMKBBXY:4:1101:16183:24331;size=326;,length=100>
##contig=<ID=K00337:301:HCKMKBBXY:4:1103:9414:5288;size=326;,length=100>
##contig=<ID=K00337:301:HCKMKBBXY:5:1101:10277:2352;size=326;,length=100>
##contig=<ID=K00337:301:HCKMKBBXY:5:1101:12185:36886;size=326;,length=100>
##contig=<ID=K00337:301:HCKMKBBXY:5:1101:15696:15610;size=326;,length=100>
##contig=<ID=K00337:301:HCKMKBBXY:5:1101:19877:4989;size=326;,length=100>
##contig=<ID=K00337:301:HCKMKBBXY:6:1101:19512:18423;size=326;,length=100>
##contig=<ID=K00337:301:HCKMKBBXY:6:1101:22343:7187;size=326;,length=100>
##contig=<ID=K00337:301:HCKMKBBXY:6:1101:28209:15065;size=326;,length=100>
##contig=<ID=K00337:301:HCKMKBBXY:5:1101:11596:7240;size=325;,length=100>
##contig=<ID=K00337:301:HCKMKBBXY:5:1101:14316:13394;size=325;,length=100>
##contig=<ID=K00337:301:HCKMKBBXY:5:1101:17300:5095;size=325;,length=100>
##contig=<ID=K00337:301:HCKMKBBXY:5:1101:18964:37273;size=325;,length=100>
##contig=<ID=K00337:301:HCKMKBBXY:5:1101:21481:25984;size=325;,length=100>
##contig=<ID=K00337:301:HCKMKBBXY:5:1101:6938:31839;size=325;,length=100>
##contig=<ID=K00337:301:HCKMKBBXY:6:1101:14560:38750;size=325;,length=100>
##contig=<ID=K00337:301:HCKMKBBXY:5:1101:23023:4884;size=324;,length=100>
##contig=<ID=K00337:301:HCKMKBBXY:6:1101:15595:39981;size=324;,length=100>
##contig=<ID=K00337:301:HCKMKBBXY:6:1101:5893:27989;size=324;,length=100>
##contig=<ID=K00337:301:HCKMKBBXY:5:1101:16011:44359;size=323;,length=100>
##contig=<ID=K00337:301:HCKMKBBXY:5:1101:22343:44535;size=323;,length=100>
##contig=<ID=K00337:301:HCKMKBBXY:6:1210:24129:24243;size=323;,length=100>
##contig=<ID=K00337:301:HCKMKBBXY:5:1101:2564:36253;size=322;,length=100>
##contig=<ID=K00337:301:HCKMKBBXY:5:1101:7090:14590;size=322;,length=100>
##contig=<ID=K00337:301:HCKMKBBXY:6:1101:10176:33651;size=322;,length=98>
##contig=<ID=K00337:301:HCKMKBBXY:6:1101:12814:28305;size=322;,length=100>
##contig=<ID=K00337:301:HCKMKBBXY:6:1101:20253:2932;size=322;,length=100>
##contig=<ID=K00337:301:HCKMKBBXY:5:1101:10906:3477;size=321;,length=100>
##contig=<ID=K00337:301:HCKMKBBXY:5:1101:17959:30151;size=321;,length=100>
##contig=<ID=K00337:301:HCKMKBBXY:5:1101:20588:21799;size=321;,length=100>
##contig=<ID=K00337:301:HCKMKBBXY:5:1101:20953:10475;size=321;,length=100>
##contig=<ID=K00337:301:HCKMKBBXY:6:1101:10206:3178;size=321;,length=100>
##contig=<ID=K00337:301:HCKMKBBXY:6:1101:13453:14361;size=321;,length=100>
##contig=<ID=K00337:301:HCKMKBBXY:6:1101:7293:48808;size=321;,length=100>
##contig=<ID=K00337:301:HCKMKBBXY:7:1107:12378:46997;size=321;,length=100>
##contig=<ID=K00337:301:HCKMKBBXY:5:1101:10510:22485;size=320;,length=100>
##contig=<ID=K00337:301:HCKMKBBXY:6:1101:9008:38873;size=320;,length=100>
##contig=<ID=K00337:301:HCKMKBBXY:6:1102:21085:15557;size=320;,length=100>
##contig=<ID=K00337:301:HCKMKBBXY:7:1101:29965:29712;size=320;,length=100>
##contig=<ID=K00337:301:HCKMKBBXY:5:1101:6725:23452;size=319;,length=100>
##contig=<ID=K00337:301:HCKMKBBXY:5:1102:25185:3248;size=319;,length=100>
##contig=<ID=K00337:301:HCKMKBBXY:6:1101:10135:16559;size=319;,length=100>
##contig=<ID=K00337:301:HCKMKBBXY:5:1101:16072:3987;size=318;,length=100>
##contig=<ID=K00337:301:HCKMKBBXY:5:1102:12439:46328;size=318;,length=100>
##contig=<ID=K00337:301:HCKMKBBXY:5:1102:17472:29765;size=318;,length=100>
##contig=<ID=K00337:301:HCKMKBBXY:6:1101:10186:14502;size=318;,length=100>
##contig=<ID=K00337:301:HCKMKBBXY:6:1101:14072:2422;size=318;,length=100>
##contig=<ID=K00337:301:HCKMKBBXY:6:1101:25428:45766;size=318;,length=100>
##contig=<ID=K00337:301:HCKMKBBXY:7:1101:3112:21377;size=318;,length=100>
##contig=<ID=K00337:301:HCKMKBBXY:5:1101:10774:23329;size=317;,length=100>
##contig=<ID=K00337:301:HCKMKBBXY:5:1101:20567:44025;size=317;,length=100>
##contig=<ID=K00337:301:HCKMKBBXY:5:1101:10216:40367;size=316;,length=100>
##contig=<ID=K00337:301:HCKMKBBXY:5:1101:12256:39998;size=316;,length=100>
##contig=<ID=K00337:301:HCKMKBBXY:5:1101:15666:21078;size=316;,length=100>
##contig=<ID=K00337:301:HCKMKBBXY:5:1101:22495:35725;size=316;,length=100>
##contig=<ID=K00337:301:HCKMKBBXY:5:1101:26372:7029;size=316;,length=100>
##contig=<ID=K00337:301:HCKMKBBXY:5:1101:29650:24278;size=316;,length=100>
##contig=<ID=K00337:301:HCKMKBBXY:5:1101:31527:19373;size=316;,length=100>
##contig=<ID=K00337:301:HCKMKBBXY:5:1102:14763:6818;size=316;,length=100>
##contig=<ID=K00337:301:HCKMKBBXY:5:1101:10094:20006;size=315;,length=100>
##contig=<ID=K00337:301:HCKMKBBXY:5:1101:12540:16999;size=315;,length=100>
##contig=<ID=K00337:301:HCKMKBBXY:5:1101:14519:29606;size=315;,length=100>
##contig=<ID=K00337:301:HCKMKBBXY:5:1101:20466:24823;size=315;,length=100>
##contig=<ID=K00337:301:HCKMKBBXY:5:1101:27377:9403;size=315;,length=100>
##contig=<ID=K00337:301:HCKMKBBXY:5:1101:30299:32930;size=315;,length=100>
##contig=<ID=K00337:301:HCKMKBBXY:5:1102:22201:16893;size=315;,length=100>
##contig=<ID=K00337:301:HCKMKBBXY:6:1101:11261:4725;size=315;,length=100>
##contig=<ID=K00337:301:HCKMKBBXY:7:1101:10653:35110;size=315;,length=100>
##contig=<ID=K00337:301:HCKMKBBXY:7:1101:11302:21465;size=315;,length=100>
##contig=<ID=K00337:301:HCKMKBBXY:5:1101:1225:10440;size=314;,length=100>
##contig=<ID=K00337:301:HCKMKBBXY:5:1101:13616:4338;size=314;,length=100>
##contig=<ID=K00337:301:HCKMKBBXY:5:1101:21176:27742;size=314;,length=100>
##contig=<ID=K00337:301:HCKMKBBXY:5:1101:10551:7468;size=313;,length=100>
##contig=<ID=K00337:301:HCKMKBBXY:5:1101:11464:33879;size=313;,length=100>
##contig=<ID=K00337:301:HCKMKBBXY:5:1101:15087:18318;size=313;,length=100>
##contig=<ID=K00337:301:HCKMKBBXY:5:1101:15899:33299;size=313;,length=100>
##contig=<ID=K00337:301:HCKMKBBXY:5:1101:1763:18194;size=313;,length=100>
##contig=<ID=K00337:301:HCKMKBBXY:6:1101:11667:32261;size=313;,length=100>
##contig=<ID=K00337:301:HCKMKBBXY:7:1101:15209:36112;size=313;,length=100>
##contig=<ID=K00337:301:HCKMKBBXY:5:1101:1154:44113;size=312;,length=100>
##contig=<ID=K00337:301:HCKMKBBXY:5:1101:11738:29290;size=312;,length=100>
##contig=<ID=K00337:301:HCKMKBBXY:5:1101:16234:3354;size=312;,length=100>
##contig=<ID=K00337:301:HCKMKBBXY:5:1101:18396:23135;size=312;,length=100>
##contig=<ID=K00337:301:HCKMKBBXY:5:1101:19076:26775;size=312;,length=100>
##contig=<ID=K00337:301:HCKMKBBXY:5:1101:23206:49230;size=312;,length=100>
##contig=<ID=K00337:301:HCKMKBBXY:5:1115:7527:31664;size=312;,length=100>
##contig=<ID=K00337:301:HCKMKBBXY:6:1101:16508:15539;size=312;,length=100>
##contig=<ID=K00337:301:HCKMKBBXY:7:1101:20760:17597;size=312;,length=100>
##contig=<ID=K00337:301:HCKMKBBXY:5:1101:11353:34143;size=311;,length=100>
##contig=<ID=K00337:301:HCKMKBBXY:5:1101:12165:14730;size=311;,length=100>
##contig=<ID=K00337:301:HCKMKBBXY:5:1101:1245:47682;size=311;,length=100>
##contig=<ID=K00337:301:HCKMKBBXY:5:1101:13200:13922;size=311;,length=100>
##contig=<ID=K00337:301:HCKMKBBXY:5:1101:1387:5763;size=311;,length=100>
##contig=<ID=K00337:301:HCKMKBBXY:5:1101:1641:4936;size=311;,length=100>
##contig=<ID=K00337:301:HCKMKBBXY:5:1101:23723:20093;size=311;,length=100>
##contig=<ID=K00337:301:HCKMKBBXY:6:1101:10135:44095;size=311;,length=100>
##contig=<ID=K00337:301:HCKMKBBXY:6:1101:19664:41405;size=311;,length=100>
##contig=<ID=K00337:301:HCKMKBBXY:5:1101:30949:10458;size=310;,length=100>
##contig=<ID=K00337:301:HCKMKBBXY:6:1101:20050:35426;size=310;,length=100>
##contig=<ID=K00337:301:HCKMKBBXY:5:1101:10663:46873;size=309;,length=100>
##contig=<ID=K00337:301:HCKMKBBXY:5:1101:16995:31611;size=309;,length=100>
##contig=<ID=K00337:301:HCKMKBBXY:5:1101:17198:19408;size=309;,length=100>
##contig=<ID=K00337:301:HCKMKBBXY:5:1101:6390:31804;size=309;,length=100>
##contig=<ID=K00337:301:HCKMKBBXY:5:1101:9851:3301;size=309;,length=100>
##contig=<ID=K00337:301:HCKMKBBXY:6:1101:11069:29008;size=309;,length=100>
##contig=<ID=K00337:301:HCKMKBBXY:6:1106:15635:6185;size=309;,length=100>
##contig=<ID=K00337:301:HCKMKBBXY:5:1101:11637:28200;size=308;,length=100>
##contig=<ID=K00337:301:HCKMKBBXY:5:1101:11982:40789;size=308;,length=100>
##contig=<ID=K00337:301:HCKMKBBXY:5:1101:15970:35462;size=308;,length=100>
##contig=<ID=K00337:301:HCKMKBBXY:5:1101:16315:35989;size=308;,length=100>
##contig=<ID=K00337:301:HCKMKBBXY:5:1101:19522:20269;size=308;,length=100>
##contig=<ID=K00337:301:HCKMKBBXY:5:1101:21501:35972;size=308;,length=100>
##contig=<ID=K00337:301:HCKMKBBXY:5:1101:30381:5745;size=308;,length=100>
##contig=<ID=K00337:301:HCKMKBBXY:5:1101:7151:11812;size=308;,length=100>
##contig=<ID=K00337:301:HCKMKBBXY:5:1101:14874:10071;size=307;,length=100>
##contig=<ID=K00337:301:HCKMKBBXY:5:1101:18325:27901;size=307;,length=100>
##contig=<ID=K00337:301:HCKMKBBXY:5:1101:18923:42020;size=307;,length=100>
##contig=<ID=K00337:301:HCKMKBBXY:5:1101:24941:31312;size=307;,length=100>
##contig=<ID=K00337:301:HCKMKBBXY:6:1105:25997:6554;size=307;,length=100>
##contig=<ID=K00337:301:HCKMKBBXY:5:1101:19634:36323;size=306;,length=100>
##contig=<ID=K00337:301:HCKMKBBXY:5:1101:20821:39119;size=306;,length=100>
##contig=<ID=K00337:301:HCKMKBBXY:5:1101:27296:42636;size=306;,length=100>
##contig=<ID=K00337:301:HCKMKBBXY:5:1101:4888:38873;size=306;,length=100>
##contig=<ID=K00337:301:HCKMKBBXY:5:1102:12043:17931;size=306;,length=100>
##contig=<ID=K00337:301:HCKMKBBXY:6:1101:15016:35286;size=306;,length=100>
##contig=<ID=K00337:301:HCKMKBBXY:7:1101:11759:15856;size=306;,length=100>
##contig=<ID=K00337:301:HCKMKBBXY:7:1101:22688:19636;size=306;,length=100>
##contig=<ID=K00337:301:HCKMKBBXY:5:1101:10460:35550;size=305;,length=100>
##contig=<ID=K00337:301:HCKMKBBXY:5:1101:10906:45607;size=305;,length=100>
##contig=<ID=K00337:301:HCKMKBBXY:5:1101:14955:21430;size=305;,length=100>
##contig=<ID=K00337:301:HCKMKBBXY:5:1101:19654:11706;size=305;,length=100>
##contig=<ID=K00337:301:HCKMKBBXY:5:1101:29944:23944;size=305;,length=100>
##contig=<ID=K00337:301:HCKMKBBXY:6:1101:10277:31048;size=305;,length=100>
##contig=<ID=K00337:301:HCKMKBBXY:6:1101:11830:30327;size=305;,length=100>
##contig=<ID=K00337:301:HCKMKBBXY:6:1101:12053:40631;size=305;,length=100>
##contig=<ID=K00337:301:HCKMKBBXY:6:1101:13555:4374;size=305;,length=100>
##contig=<ID=K00337:301:HCKMKBBXY:6:1101:19613:16489;size=305;,length=100>
##contig=<ID=K00337:301:HCKMKBBXY:6:1101:20537:2334;size=305;,length=100>
##contig=<ID=K00337:301:HCKMKBBXY:6:1101:20872:12831;size=305;,length=100>
##contig=<ID=K00337:301:HCKMKBBXY:6:1101:22901:35866;size=305;,length=100>
##contig=<ID=K00337:301:HCKMKBBXY:6:1101:26545:45520;size=305;,length=100>
##contig=<ID=K00337:301:HCKMKBBXY:5:1101:10338:46487;size=304;,length=100>
##contig=<ID=K00337:301:HCKMKBBXY:5:1101:11525:33387;size=304;,length=100>
##contig=<ID=K00337:301:HCKMKBBXY:5:1101:16863:14010;size=304;,length=100>
##contig=<ID=K00337:301:HCKMKBBXY:5:1101:21399:17016;size=304;,length=100>
##contig=<ID=K00337:301:HCKMKBBXY:5:1101:29995:38978;size=304;,length=100>
##contig=<ID=K00337:301:HCKMKBBXY:5:1101:5589:29430;size=304;,length=100>
##contig=<ID=K00337:301:HCKMKBBXY:5:1101:8318:25298;size=304;,length=100>
##contig=<ID=K00337:301:HCKMKBBXY:5:1102:11546:26810;size=304;,length=100>
##contig=<ID=K00337:301:HCKMKBBXY:5:1102:8532:6079;size=304;,length=100>
##contig=<ID=K00337:301:HCKMKBBXY:6:1101:13524:39137;size=304;,length=100>
##contig=<ID=K00337:301:HCKMKBBXY:6:1101:5457:30081;size=304;,length=100>
##contig=<ID=K00337:301:HCKMKBBXY:5:1101:11596:5376;size=303;,length=100>
##contig=<ID=K00337:301:HCKMKBBXY:5:1101:1235:16436;size=303;,length=100>
##contig=<ID=K00337:301:HCKMKBBXY:5:1101:13869:3618;size=303;,length=100>
##contig=<ID=K00337:301:HCKMKBBXY:5:1101:16163:7627;size=303;,length=100>
##contig=<ID=K00337:301:HCKMKBBXY:5:1101:17036:43075;size=303;,length=100>
##contig=<ID=K00337:301:HCKMKBBXY:5:1101:20588:20463;size=303;,length=100>
##contig=<ID=K00337:301:HCKMKBBXY:5:1101:27661:24841;size=303;,length=100>
##contig=<ID=K00337:301:HCKMKBBXY:6:1101:14448:14924;size=303;,length=100>
##contig=<ID=K00337:301:HCKMKBBXY:6:1101:15483:39787;size=303;,length=100>
##contig=<ID=K00337:301:HCKMKBBXY:5:1101:1438:14678;size=302;,length=100>
##contig=<ID=K00337:301:HCKMKBBXY:5:1101:20060:35303;size=302;,length=100>
##contig=<ID=K00337:301:HCKMKBBXY:5:1101:24748:33897;size=302;,length=100>
##contig=<ID=K00337:301:HCKMKBBXY:5:1101:5325:15715;size=302;,length=100>
##contig=<ID=K00337:301:HCKMKBBXY:5:1102:18182:42038;size=302;,length=100>
##contig=<ID=K00337:301:HCKMKBBXY:7:1104:1793:47964;size=302;,length=100>
##contig=<ID=K00337:301:HCKMKBBXY:4:1101:24150:9156;size=301;,length=100>
##contig=<ID=K00337:301:HCKMKBBXY:5:1101:11119:23927;size=301;,length=100>
##contig=<ID=K00337:301:HCKMKBBXY:5:1101:13809:6361;size=301;,length=99>
##contig=<ID=K00337:301:HCKMKBBXY:5:1101:14712:6835;size=301;,length=100>
##contig=<ID=K00337:301:HCKMKBBXY:5:1101:17675:33246;size=301;,length=100>
##contig=<ID=K00337:301:HCKMKBBXY:5:1101:23774:42020;size=301;,length=98>
##contig=<ID=K00337:301:HCKMKBBXY:6:1101:4371:25843;size=301;,length=100>
##contig=<ID=K00337:301:HCKMKBBXY:7:1101:27884:9403;size=301;,length=100>
##contig=<ID=K00337:301:HCKMKBBXY:5:1101:10115:4215;size=300;,length=100>
##contig=<ID=K00337:301:HCKMKBBXY:6:1101:17188:21606;size=300;,length=100>
##contig=<ID=K00337:301:HCKMKBBXY:6:1101:17543:8963;size=300;,length=100>
##contig=<ID=K00337:301:HCKMKBBXY:5:1101:11180:46680;size=299;,length=100>
##contig=<ID=K00337:301:HCKMKBBXY:5:1101:11941:46240;size=299;,length=100>
##contig=<ID=K00337:301:HCKMKBBXY:5:1101:12073:48157;size=299;,length=100>
##contig=<ID=K00337:301:HCKMKBBXY:5:1101:12236:33774;size=299;,length=100>
##contig=<ID=K00337:301:HCKMKBBXY:6:1101:20090:5007;size=299;,length=100>
##contig=<ID=K00337:301:HCKMKBBXY:6:1101:31619:35462;size=299;,length=100>
##contig=<ID=K00337:301:HCKMKBBXY:7:1101:11738:28446;size=299;,length=100>
##contig=<ID=K00337:301:HCKMKBBXY:7:1101:11931:43058;size=299;,length=100>
##contig=<ID=K00337:301:HCKMKBBXY:5:1101:11921:37413;size=298;,length=100>
##contig=<ID=K00337:301:HCKMKBBXY:5:1101:21186:30011;size=298;,length=100>
##contig=<ID=K00337:301:HCKMKBBXY:5:1101:27702:33492;size=298;,length=100>
##contig=<ID=K00337:301:HCKMKBBXY:6:1101:10226:2756;size=298;,length=98>
##contig=<ID=K00337:301:HCKMKBBXY:6:1102:10724:13711;size=298;,length=100>
##contig=<ID=K00337:301:HCKMKBBXY:5:1101:14397:13886;size=297;,length=100>
##contig=<ID=K00337:301:HCKMKBBXY:5:1101:1651:30978;size=297;,length=100>
##contig=<ID=K00337:301:HCKMKBBXY:5:1101:17908:22749;size=297;,length=100>
##contig=<ID=K00337:301:HCKMKBBXY:5:1101:21968:30591;size=297;,length=100>
##contig=<ID=K00337:301:HCKMKBBXY:5:1101:9719:30257;size=297;,length=100>
##contig=<ID=K00337:301:HCKMKBBXY:5:1102:14072:3758;size=297;,length=100>
##contig=<ID=K00337:301:HCKMKBBXY:6:1101:10186:7820;size=297;,length=100>
##contig=<ID=K00337:301:HCKMKBBXY:6:1101:10389:32156;size=297;,length=100>
##contig=<ID=K00337:301:HCKMKBBXY:6:1101:14854:22485;size=297;,length=100>
##contig=<ID=K00337:301:HCKMKBBXY:6:1101:2067:20551;size=297;,length=100>
##contig=<ID=K00337:301:HCKMKBBXY:6:1101:25753:2510;size=297;,length=100>
##contig=<ID=K00337:301:HCKMKBBXY:7:1101:32278:15152;size=297;,length=100>
##contig=<ID=K00337:301:HCKMKBBXY:5:1101:12520:27479;size=296;,length=100>
##contig=<ID=K00337:301:HCKMKBBXY:5:1101:13088:4198;size=296;,length=100>
##contig=<ID=K00337:301:HCKMKBBXY:6:1101:5264:31470;size=296;,length=100>
##contig=<ID=K00337:301:HCKMKBBXY:6:1101:8937:27320;size=296;,length=100>
##contig=<ID=K00337:301:HCKMKBBXY:7:1101:11028:13675;size=296;,length=100>
##contig=<ID=K00337:301:HCKMKBBXY:7:1101:5578:42776;size=296;,length=100>
##contig=<ID=K00337:301:HCKMKBBXY:5:1101:12043:40614;size=295;,length=100>
##contig=<ID=K00337:301:HCKMKBBXY:5:1101:1357:20937;size=295;,length=100>
##contig=<ID=K00337:301:HCKMKBBXY:5:1101:1428:36780;size=295;,length=100>
##contig=<ID=K00337:301:HCKMKBBXY:5:1101:14407:30960;size=295;,length=100>
##contig=<ID=K00337:301:HCKMKBBXY:5:1101:23561:11055;size=295;,length=100>
##contig=<ID=K00337:301:HCKMKBBXY:5:1101:27773:26160;size=295;,length=100>
##contig=<ID=K00337:301:HCKMKBBXY:5:1101:8044:10088;size=295;,length=100>
##contig=<ID=K00337:301:HCKMKBBXY:6:1102:17888:10721;size=295;,length=100>
##contig=<ID=K00337:301:HCKMKBBXY:6:1106:30614:3160;size=295;,length=100>
##contig=<ID=K00337:301:HCKMKBBXY:5:1101:11119:4163;size=294;,length=100>
##contig=<ID=K00337:301:HCKMKBBXY:5:1101:11180:15557;size=294;,length=100>
##contig=<ID=K00337:301:HCKMKBBXY:5:1101:17188:15135;size=294;,length=100>
##contig=<ID=K00337:301:HCKMKBBXY:5:1101:20303:48456;size=294;,length=100>
##contig=<ID=K00337:301:HCKMKBBXY:5:1101:20314:18546;size=294;,length=100>
##contig=<ID=K00337:301:HCKMKBBXY:5:1101:20831:19021;size=294;,length=100>
##contig=<ID=K00337:301:HCKMKBBXY:5:1117:30502:29343;size=294;,length=98>
##contig=<ID=K00337:301:HCKMKBBXY:6:1101:11038:26740;size=294;,length=100>
##contig=<ID=K00337:301:HCKMKBBXY:6:1101:18243:29659;size=294;,length=100>
##contig=<ID=K00337:301:HCKMKBBXY:6:1102:5842:32402;size=294;,length=100>
##contig=<ID=K00337:301:HCKMKBBXY:5:1101:14813:43269;size=293;,length=100>
##contig=<ID=K00337:301:HCKMKBBXY:5:1101:15412:21658;size=293;,length=100>
##contig=<ID=K00337:301:HCKMKBBXY:5:1101:15463:46575;size=293;,length=100>
##contig=<ID=K00337:301:HCKMKBBXY:5:1101:19644:16014;size=293;,length=100>
##contig=<ID=K00337:301:HCKMKBBXY:5:1101:6177:7310;size=293;,length=100>
##contig=<ID=K00337:301:HCKMKBBXY:5:1102:10470:27408;size=293;,length=100>
##contig=<ID=K00337:301:HCKMKBBXY:5:1102:11373:23909;size=293;,length=100>
##contig=<ID=K00337:301:HCKMKBBXY:6:1101:18051:43357;size=293;,length=100>
##contig=<ID=K00337:301:HCKMKBBXY:6:1101:24190:43972;size=293;,length=100>
##contig=<ID=K00337:301:HCKMKBBXY:7:1101:28686:24050;size=293;,length=100>
##contig=<ID=K00337:301:HCKMKBBXY:5:1101:11241:29940;size=292;,length=100>
##contig=<ID=K00337:301:HCKMKBBXY:5:1101:1194:7398;size=292;,length=100>
##contig=<ID=K00337:301:HCKMKBBXY:5:1101:26707:48720;size=292;,length=100>
##contig=<ID=K00337:301:HCKMKBBXY:5:1101:4208:23663;size=292;,length=100>
##contig=<ID=K00337:301:HCKMKBBXY:5:1107:28260:3512;size=292;,length=100>
##contig=<ID=K00337:301:HCKMKBBXY:6:1101:14986:43462;size=292;,length=100>
##contig=<ID=K00337:301:HCKMKBBXY:6:1101:2057:21061;size=292;,length=100>
##contig=<ID=K00337:301:HCKMKBBXY:6:1101:21998:46047;size=292;,length=100>
##contig=<ID=K00337:301:HCKMKBBXY:5:1101:12368:8260;size=291;,length=100>
##contig=<ID=K00337:301:HCKMKBBXY:5:1101:15087:4919;size=291;,length=100>
##contig=<ID=K00337:301:HCKMKBBXY:5:1101:19999:19654;size=291;,length=100>
##contig=<ID=K00337:301:HCKMKBBXY:5:1101:2087:45906;size=291;,length=98>
##contig=<ID=K00337:301:HCKMKBBXY:5:1101:21937:11759;size=291;,length=100>
##contig=<ID=K00337:301:HCKMKBBXY:5:1101:22475:18775;size=291;,length=100>
##contig=<ID=K00337:301:HCKMKBBXY:5:1101:25733:23786;size=291;,length=100>
##contig=<ID=K00337:301:HCKMKBBXY:5:1101:28493:12427;size=291;,length=100>
##contig=<ID=K00337:301:HCKMKBBXY:5:1102:20405:38644;size=291;,length=100>
##contig=<ID=K00337:301:HCKMKBBXY:6:1101:24221:28762;size=291;,length=100>
##contig=<ID=K00337:301:HCKMKBBXY:4:1101:10379:38328;size=290;,length=100>
##contig=<ID=K00337:301:HCKMKBBXY:5:1101:10094:26723;size=290;,length=100>
##contig=<ID=K00337:301:HCKMKBBXY:5:1101:14499:21905;size=290;,length=100>
##contig=<ID=K00337:301:HCKMKBBXY:5:1101:14570:17069;size=290;,length=100>
##contig=<ID=K00337:301:HCKMKBBXY:5:1101:19684:16014;size=290;,length=100>
##contig=<ID=K00337:301:HCKMKBBXY:5:1101:26250:11319;size=290;,length=100>
##contig=<ID=K00337:301:HCKMKBBXY:5:1102:16011:35004;size=290;,length=100>
##contig=<ID=K00337:301:HCKMKBBXY:5:1102:16498:9789;size=290;,length=100>
##contig=<ID=K00337:301:HCKMKBBXY:6:1101:10592:46223;size=290;,length=100>
##contig=<ID=K00337:301:HCKMKBBXY:5:1101:1712:32173;size=289;,length=100>
##contig=<ID=K00337:301:HCKMKBBXY:5:1101:9201:7240;size=289;,length=100>
##contig=<ID=K00337:301:HCKMKBBXY:5:1101:11617:32947;size=288;,length=100>
##contig=<ID=K00337:301:HCKMKBBXY:5:1101:12459:5007;size=288;,length=100>
##contig=<ID=K00337:301:HCKMKBBXY:5:1101:13027:25720;size=288;,length=100>
##contig=<ID=K00337:301:HCKMKBBXY:5:1101:13981:38240;size=288;,length=100>
##contig=<ID=K00337:301:HCKMKBBXY:5:1101:16670:17403;size=288;,length=100>
##contig=<ID=K00337:301:HCKMKBBXY:5:1101:23520:12990;size=288;,length=100>
##contig=<ID=K00337:301:HCKMKBBXY:5:1101:28970:16911;size=288;,length=100>
##contig=<ID=K00337:301:HCKMKBBXY:5:1101:3660:20955;size=288;,length=100>
##contig=<ID=K00337:301:HCKMKBBXY:5:1102:30401:11899;size=288;,length=98>
##contig=<ID=K00337:301:HCKMKBBXY:6:1101:17300:29817;size=288;,length=100>
##contig=<ID=K00337:301:HCKMKBBXY:4:1119:20821:14818;size=287;,length=100>
##contig=<ID=K00337:301:HCKMKBBXY:5:1101:10399:34776;size=287;,length=100>
##contig=<ID=K00337:301:HCKMKBBXY:5:1101:10693:28217;size=287;,length=99>
##contig=<ID=K00337:301:HCKMKBBXY:5:1101:22343:42882;size=287;,length=100>
##contig=<ID=K00337:301:HCKMKBBXY:5:1101:23287:31681;size=287;,length=100>
##contig=<ID=K00337:301:HCKMKBBXY:5:1102:12083:17755;size=287;,length=100>
##contig=<ID=K00337:301:HCKMKBBXY:5:1102:23064:15082;size=287;,length=100>
##contig=<ID=K00337:301:HCKMKBBXY:6:1101:16812:6361;size=287;,length=100>
##contig=<ID=K00337:301:HCKMKBBXY:6:1101:17878:39189;size=287;,length=100>
##contig=<ID=K00337:301:HCKMKBBXY:6:1101:21613:35884;size=287;,length=100>
##contig=<ID=K00337:301:HCKMKBBXY:6:1101:23845:45590;size=287;,length=100>
##contig=<ID=K00337:301:HCKMKBBXY:7:1101:10642:36745;size=287;,length=100>
##contig=<ID=K00337:301:HCKMKBBXY:5:1101:15524:25122;size=286;,length=100>
##contig=<ID=K00337:301:HCKMKBBXY:5:1101:23561:37537;size=286;,length=100>
##contig=<ID=K00337:301:HCKMKBBXY:5:1101:5446:24894;size=286;,length=100>
##contig=<ID=K00337:301:HCKMKBBXY:5:1101:9587:40051;size=286;,length=100>
##contig=<ID=K00337:301:HCKMKBBXY:5:1102:15229:44095;size=286;,length=100>
##contig=<ID=K00337:301:HCKMKBBXY:6:1101:15077:8066;size=286;,length=100>
##contig=<ID=K00337:301:HCKMKBBXY:7:1101:25236:6501;size=286;,length=100>
##contig=<ID=K00337:301:HCKMKBBXY:5:1101:11596:24718;size=285;,length=100>
##contig=<ID=K00337:301:HCKMKBBXY:5:1101:13119:17333;size=285;,length=100>
##contig=<ID=K00337:301:HCKMKBBXY:5:1101:13382:48843;size=285;,length=100>
##contig=<ID=K00337:301:HCKMKBBXY:5:1101:30015:35954;size=285;,length=100>
##contig=<ID=K00337:301:HCKMKBBXY:6:1101:10500:3723;size=285;,length=100>
##contig=<ID=K00337:301:HCKMKBBXY:6:1101:1397:12181;size=285;,length=100>
##contig=<ID=K00337:301:HCKMKBBXY:6:1101:14590:10669;size=285;,length=100>
##contig=<ID=K00337:301:HCKMKBBXY:7:1101:11617:34741;size=285;,length=100>
##contig=<ID=K00337:301:HCKMKBBXY:7:1101:12418:19249;size=285;,length=100>
##contig=<ID=K00337:301:HCKMKBBXY:5:1101:10744:49124;size=284;,length=100>
##contig=<ID=K00337:301:HCKMKBBXY:5:1101:10764:30943;size=284;,length=100>
##contig=<ID=K00337:301:HCKMKBBXY:5:1101:14326:7293;size=284;,length=100>
##contig=<ID=K00337:301:HCKMKBBXY:5:1101:1580:4233;size=284;,length=100>
##contig=<ID=K00337:301:HCKMKBBXY:5:1101:16701:14291;size=284;,length=100>
##contig=<ID=K00337:301:HCKMKBBXY:5:1101:17919:9930;size=284;,length=100>
##contig=<ID=K00337:301:HCKMKBBXY:5:1101:20293:48931;size=284;,length=100>
##contig=<ID=K00337:301:HCKMKBBXY:5:1101:21572:28780;size=284;,length=100>
##contig=<ID=K00337:301:HCKMKBBXY:5:1101:21673:23892;size=284;,length=100>
##contig=<ID=K00337:301:HCKMKBBXY:5:1101:24657:44148;size=284;,length=100>
##contig=<ID=K00337:301:HCKMKBBXY:5:1101:7679:12269;size=284;,length=100>
##contig=<ID=K00337:301:HCKMKBBXY:5:1102:11373:12304;size=284;,length=100>
##contig=<ID=K00337:301:HCKMKBBXY:6:1101:10105:27971;size=284;,length=100>
##contig=<ID=K00337:301:HCKMKBBXY:6:1101:10906:36007;size=284;,length=100>
##contig=<ID=K00337:301:HCKMKBBXY:6:1101:25408:38345;size=284;,length=100>
##contig=<ID=K00337:301:HCKMKBBXY:7:1101:10825:38468;size=284;,length=100>
##contig=<ID=K00337:301:HCKMKBBXY:7:1101:25875:27479;size=284;,length=100>
##contig=<ID=K00337:301:HCKMKBBXY:5:1101:11596:5200;size=283;,length=100>
##contig=<ID=K00337:301:HCKMKBBXY:5:1101:12256:7293;size=283;,length=100>
##contig=<ID=K00337:301:HCKMKBBXY:5:1101:23754:24261;size=283;,length=100>
##contig=<ID=K00337:301:HCKMKBBXY:5:1101:28503:22854;size=283;,length=100>
##contig=<ID=K00337:301:HCKMKBBXY:6:1101:22648:45906;size=283;,length=100>
##contig=<ID=K00337:301:HCKMKBBXY:6:1101:2372:28885;size=283;,length=96>
##contig=<ID=K00337:301:HCKMKBBXY:6:1101:25286:11794;size=283;,length=100>
##contig=<ID=K00337:301:HCKMKBBXY:7:1101:10409:4338;size=283;,length=100>
##contig=<ID=K00337:301:HCKMKBBXY:7:1101:11820:9174;size=283;,length=100>
##contig=<ID=K00337:301:HCKMKBBXY:7:1101:26189:48139;size=283;,length=100>
##contig=<ID=K00337:301:HCKMKBBXY:5:1101:11444:24595;size=282;,length=100>
##contig=<ID=K00337:301:HCKMKBBXY:5:1101:12388:24542;size=282;,length=100>
##contig=<ID=K00337:301:HCKMKBBXY:5:1101:14001:22907;size=282;,length=100>
##contig=<ID=K00337:301:HCKMKBBXY:5:1101:18040:35286;size=282;,length=100>
##contig=<ID=K00337:301:HCKMKBBXY:5:1101:21440:9139;size=282;,length=100>
##contig=<ID=K00337:301:HCKMKBBXY:5:1101:24525:40332;size=282;,length=100>
##contig=<ID=K00337:301:HCKMKBBXY:5:1101:27722:48614;size=282;,length=100>
##contig=<ID=K00337:301:HCKMKBBXY:5:1101:7649:35145;size=282;,length=100>
##contig=<ID=K00337:301:HCKMKBBXY:5:1102:4848:11231;size=282;,length=100>
##contig=<ID=K00337:301:HCKMKBBXY:6:1101:13433:39119;size=282;,length=100>
##contig=<ID=K00337:301:HCKMKBBXY:6:1101:25814:10880;size=282;,length=100>
##contig=<ID=K00337:301:HCKMKBBXY:7:1101:16325:26371;size=282;,length=100>
##contig=<ID=K00337:301:HCKMKBBXY:5:1101:17949:37132;size=281;,length=100>
##contig=<ID=K00337:301:HCKMKBBXY:5:1101:19715:28868;size=281;,length=100>
##contig=<ID=K00337:301:HCKMKBBXY:5:1101:23419:11618;size=281;,length=100>
##contig=<ID=K00337:301:HCKMKBBXY:5:1101:3204:17597;size=281;,length=100>
##contig=<ID=K00337:301:HCKMKBBXY:6:1101:12692:30169;size=281;,length=100>
##contig=<ID=K00337:301:HCKMKBBXY:6:1101:7659:2316;size=281;,length=100>
##contig=<ID=K00337:301:HCKMKBBXY:6:1102:30533:19126;size=281;,length=100>
##contig=<ID=K00337:301:HCKMKBBXY:5:1101:13271:22731;size=280;,length=100>
##contig=<ID=K00337:301:HCKMKBBXY:5:1101:14215:2527;size=280;,length=100>
##contig=<ID=K00337:301:HCKMKBBXY:5:1101:21927:36816;size=280;,length=100>
##contig=<ID=K00337:301:HCKMKBBXY:5:1101:25246:33211;size=280;,length=100>
##contig=<ID=K00337:301:HCKMKBBXY:5:1102:10571:14326;size=280;,length=100>
##contig=<ID=K00337:301:HCKMKBBXY:6:1101:32299:48386;size=280;,length=100>
##contig=<ID=K00337:301:HCKMKBBXY:6:1102:22090:20217;size=280;,length=100>
##contig=<ID=K00337:301:HCKMKBBXY:7:1101:19400:44992;size=280;,length=100>
##contig=<ID=K00337:301:HCKMKBBXY:7:1101:20222:39981;size=280;,length=100>
##contig=<ID=K00337:301:HCKMKBBXY:7:1102:25296:8787;size=280;,length=100>
##contig=<ID=K00337:301:HCKMKBBXY:5:1101:13362:6607;size=279;,length=100>
##contig=<ID=K00337:301:HCKMKBBXY:5:1101:14834:21324;size=279;,length=100>
##contig=<ID=K00337:301:HCKMKBBXY:5:1101:17553:7257;size=279;,length=100>
##contig=<ID=K00337:301:HCKMKBBXY:5:1101:20161:19935;size=279;,length=100>
##contig=<ID=K00337:301:HCKMKBBXY:6:1101:11170:33580;size=279;,length=100>
##contig=<ID=K00337:301:HCKMKBBXY:6:1101:17117:23909;size=279;,length=100>
##contig=<ID=K00337:301:HCKMKBBXY:6:1101:27042:18564;size=279;,length=100>
##contig=<ID=K00337:301:HCKMKBBXY:5:1101:12083:31013;size=278;,length=100>
##contig=<ID=K00337:301:HCKMKBBXY:5:1101:14570:47032;size=278;,length=100>
##contig=<ID=K00337:301:HCKMKBBXY:5:1101:15402:32543;size=278;,length=100>
##contig=<ID=K00337:301:HCKMKBBXY:5:1101:16285:30661;size=278;,length=100>
##contig=<ID=K00337:301:HCKMKBBXY:5:1101:16853:40930;size=278;,length=100>
##contig=<ID=K00337:301:HCKMKBBXY:5:1101:20699:46469;size=278;,length=100>
##contig=<ID=K00337:301:HCKMKBBXY:5:1101:24099:48069;size=278;,length=100>
##contig=<ID=K00337:301:HCKMKBBXY:5:1101:28300:45537;size=278;,length=100>
##contig=<ID=K00337:301:HCKMKBBXY:5:1102:2351:20551;size=278;,length=100>
##contig=<ID=K00337:301:HCKMKBBXY:6:1101:12550:48878;size=278;,length=100>
##contig=<ID=K00337:301:HCKMKBBXY:6:1101:12773:29501;size=278;,length=100>
##contig=<ID=K00337:301:HCKMKBBXY:6:1101:14052:46838;size=278;,length=100>
##contig=<ID=K00337:301:HCKMKBBXY:7:1101:10632:8699;size=278;,length=100>
##contig=<ID=K00337:301:HCKMKBBXY:4:1101:12530:34706;size=277;,length=100>
##contig=<ID=K00337:301:HCKMKBBXY:5:1101:12682:16542;size=277;,length=100>
##contig=<ID=K00337:301:HCKMKBBXY:5:1101:14204:31804;size=277;,length=100>
##contig=<ID=K00337:301:HCKMKBBXY:5:1101:15148:24296;size=277;,length=100>
##contig=<ID=K00337:301:HCKMKBBXY:5:1101:31406:13007;size=277;,length=100>
##contig=<ID=K00337:301:HCKMKBBXY:6:1101:14184:43374;size=277;,length=100>
##contig=<ID=K00337:301:HCKMKBBXY:6:1101:18558:26441;size=277;,length=100>
##contig=<ID=K00337:301:HCKMKBBXY:6:1101:21887:22116;size=277;,length=100>
##contig=<ID=K00337:301:HCKMKBBXY:6:1101:2717:14643;size=277;,length=100>
##contig=<ID=K00337:301:HCKMKBBXY:6:1101:30168:36358;size=277;,length=100>
##contig=<ID=K00337:301:HCKMKBBXY:7:1101:22759:10299;size=277;,length=100>
##contig=<ID=K00337:301:HCKMKBBXY:5:1101:18233:6009;size=276;,length=100>
##contig=<ID=K00337:301:HCKMKBBXY:5:1101:18254:6396;size=276;,length=100>
##contig=<ID=K00337:301:HCKMKBBXY:6:1101:12225:4321;size=276;,length=100>
##contig=<ID=K00337:301:HCKMKBBXY:6:1101:17787:48597;size=276;,length=100>
##contig=<ID=K00337:301:HCKMKBBXY:6:1101:8755:19865;size=276;,length=100>
##contig=<ID=K00337:301:HCKMKBBXY:6:1102:30594:23628;size=276;,length=100>
##contig=<ID=K00337:301:HCKMKBBXY:5:1101:12023:20287;size=275;,length=100>
##contig=<ID=K00337:301:HCKMKBBXY:5:1101:15108:23698;size=275;,length=100>
##contig=<ID=K00337:301:HCKMKBBXY:5:1101:23368:37730;size=275;,length=100>
##contig=<ID=K00337:301:HCKMKBBXY:5:1101:4219:33668;size=275;,length=100>
##contig=<ID=K00337:301:HCKMKBBXY:5:1101:6898:45309;size=275;,length=100>
##contig=<ID=K00337:301:HCKMKBBXY:5:1102:11495:28938;size=275;,length=100>
##contig=<ID=K00337:301:HCKMKBBXY:5:1210:1479:43128;size=275;,length=96>
##contig=<ID=K00337:301:HCKMKBBXY:6:1101:13200:27426;size=275;,length=100>
##contig=<ID=K00337:301:HCKMKBBXY:6:1101:22506:33000;size=275;,length=100>
##contig=<ID=K00337:301:HCKMKBBXY:6:1101:24586:17649;size=275;,length=100>
##contig=<ID=K00337:301:HCKMKBBXY:6:1101:24870:32666;size=275;,length=100>
##contig=<ID=K00337:301:HCKMKBBXY:6:1102:13342:41423;size=275;,length=100>
##contig=<ID=K00337:301:HCKMKBBXY:5:1101:12550:8541;size=274;,length=100>
##contig=<ID=K00337:301:HCKMKBBXY:5:1101:13890:36816;size=274;,length=100>
##contig=<ID=K00337:301:HCKMKBBXY:5:1101:14610:31453;size=274;,length=100>
##contig=<ID=K00337:301:HCKMKBBXY:5:1101:15564:4127;size=274;,length=100>
##contig=<ID=K00337:301:HCKMKBBXY:5:1101:21572:48685;size=274;,length=100>
##contig=<ID=K00337:301:HCKMKBBXY:5:1101:22242:44922;size=274;,length=100>
##contig=<ID=K00337:301:HCKMKBBXY:5:1101:22769:27830;size=274;,length=100>
##contig=<ID=K00337:301:HCKMKBBXY:6:1101:11677:19759;size=274;,length=100>
##contig=<ID=K00337:301:HCKMKBBXY:6:1101:20862:37044;size=274;,length=100>
##contig=<ID=K00337:301:HCKMKBBXY:5:1101:10074:31470;size=273;,length=100>
##contig=<ID=K00337:301:HCKMKBBXY:5:1101:13656:7855;size=273;,length=100>
##contig=<ID=K00337:301:HCKMKBBXY:5:1101:1428:26723;size=273;,length=100>
##contig=<ID=K00337:301:HCKMKBBXY:5:1101:17817:39260;size=273;,length=100>
##contig=<ID=K00337:301:HCKMKBBXY:5:1101:1874:11284;size=273;,length=100>
##contig=<ID=K00337:301:HCKMKBBXY:5:1101:19471:25738;size=273;,length=100>
##contig=<ID=K00337:301:HCKMKBBXY:5:1101:20131:4655;size=273;,length=100>
##contig=<ID=K00337:301:HCKMKBBXY:5:1101:28047:36130;size=273;,length=100>
##contig=<ID=K00337:301:HCKMKBBXY:5:1101:9739:28041;size=273;,length=100>
##contig=<ID=K00337:301:HCKMKBBXY:6:1101:16731:14660;size=273;,length=100>
##contig=<ID=K00337:301:HCKMKBBXY:6:1101:16914:16067;size=273;,length=100>
##contig=<ID=K00337:301:HCKMKBBXY:6:1101:28026:22450;size=273;,length=100>
##contig=<ID=K00337:301:HCKMKBBXY:6:1104:32603:42196;size=273;,length=99>
##contig=<ID=K00337:301:HCKMKBBXY:5:1101:10257:23909;size=272;,length=100>
##contig=<ID=K00337:301:HCKMKBBXY:5:1101:11485:48649;size=272;,length=100>
##contig=<ID=K00337:301:HCKMKBBXY:5:1101:21318:28375;size=272;,length=100>
##contig=<ID=K00337:301:HCKMKBBXY:5:1101:24799:2510;size=272;,length=100>
##contig=<ID=K00337:301:HCKMKBBXY:5:1101:25083:3635;size=272;,length=100>
##contig=<ID=K00337:301:HCKMKBBXY:5:1102:10521:33017;size=272;,length=100>
##contig=<ID=K00337:301:HCKMKBBXY:6:1101:12987:35004;size=272;,length=100>
##contig=<ID=K00337:301:HCKMKBBXY:6:1104:26098:47137;size=272;,length=100>
##contig=<ID=K00337:301:HCKMKBBXY:5:1101:12581:4796;size=271;,length=100>
##contig=<ID=K00337:301:HCKMKBBXY:5:1101:19035:3283;size=271;,length=100>
##contig=<ID=K00337:301:HCKMKBBXY:5:1101:22688:45238;size=271;,length=100>
##contig=<ID=K00337:301:HCKMKBBXY:5:1101:23267:11214;size=271;,length=100>
##contig=<ID=K00337:301:HCKMKBBXY:5:1101:24586:42583;size=271;,length=100>
##contig=<ID=K00337:301:HCKMKBBXY:5:1101:25256:12761;size=271;,length=100>
##contig=<ID=K00337:301:HCKMKBBXY:5:1101:26403:16788;size=271;,length=100>
##contig=<ID=K00337:301:HCKMKBBXY:5:1101:32228:25017;size=271;,length=100>
##contig=<ID=K00337:301:HCKMKBBXY:6:1101:10064:3670;size=271;,length=100>
##contig=<ID=K00337:301:HCKMKBBXY:6:1101:20821:48474;size=271;,length=100>
##contig=<ID=K00337:301:HCKMKBBXY:7:1101:10531:19320;size=271;,length=100>
##contig=<ID=K00337:301:HCKMKBBXY:7:1101:14093:35550;size=271;,length=100>
##contig=<ID=K00337:301:HCKMKBBXY:5:1101:10084:19038;size=270;,length=100>
##contig=<ID=K00337:301:HCKMKBBXY:5:1101:15037:6765;size=270;,length=100>
##contig=<ID=K00337:301:HCKMKBBXY:5:1101:18883:16278;size=270;,length=100>
##contig=<ID=K00337:301:HCKMKBBXY:5:1101:29853:33000;size=270;,length=100>
##contig=<ID=K00337:301:HCKMKBBXY:5:1101:9201:15188;size=270;,length=100>
##contig=<ID=K00337:301:HCKMKBBXY:5:1102:1367:38152;size=270;,length=100>
##contig=<ID=K00337:301:HCKMKBBXY:5:1102:4959:5059;size=270;,length=100>
##contig=<ID=K00337:301:HCKMKBBXY:5:1103:16863:24103;size=270;,length=100>
##contig=<ID=K00337:301:HCKMKBBXY:6:1101:11251:38539;size=270;,length=100>
##contig=<ID=K00337:301:HCKMKBBXY:6:1101:24677:4198;size=270;,length=100>
##contig=<ID=K00337:301:HCKMKBBXY:7:1101:28676:36024;size=270;,length=100>
##contig=<ID=K00337:301:HCKMKBBXY:5:1101:10236:29360;size=269;,length=100>
##contig=<ID=K00337:301:HCKMKBBXY:5:1101:10581:32806;size=269;,length=98>
##contig=<ID=K00337:301:HCKMKBBXY:5:1101:11028:22573;size=269;,length=100>
##contig=<ID=K00337:301:HCKMKBBXY:5:1101:11058:38767;size=269;,length=100>
##contig=<ID=K00337:301:HCKMKBBXY:5:1101:11109:19795;size=269;,length=100>
##contig=<ID=K00337:301:HCKMKBBXY:5:1101:12286:22960;size=269;,length=100>
##contig=<ID=K00337:301:HCKMKBBXY:5:1101:14032:32490;size=269;,length=100>
##contig=<ID=K00337:301:HCKMKBBXY:5:1101:16234:7082;size=269;,length=100>
##contig=<ID=K00337:301:HCKMKBBXY:5:1101:18639:15680;size=269;,length=100>
##contig=<ID=K00337:301:HCKMKBBXY:5:1101:22282:28885;size=269;,length=100>
##contig=<ID=K00337:301:HCKMKBBXY:5:1101:23145:42267;size=269;,length=100>
##contig=<ID=K00337:301:HCKMKBBXY:5:1101:2422:42970;size=269;,length=100>
##contig=<ID=K00337:301:HCKMKBBXY:5:1101:31253:21852;size=269;,length=100>
##contig=<ID=K00337:301:HCKMKBBXY:5:1101:3965:37167;size=269;,length=100>
##contig=<ID=K00337:301:HCKMKBBXY:5:1101:8917:37519;size=269;,length=100>
##contig=<ID=K00337:301:HCKMKBBXY:5:1102:1174:11724;size=269;,length=100>
##contig=<ID=K00337:301:HCKMKBBXY:5:1102:29366:18054;size=269;,length=100>
##contig=<ID=K00337:301:HCKMKBBXY:6:1101:10094:37871;size=269;,length=100>
##contig=<ID=K00337:301:HCKMKBBXY:4:1122:1489:45889;size=268;,length=99>
##contig=<ID=K00337:301:HCKMKBBXY:5:1101:10663:24999;size=268;,length=100>
##contig=<ID=K00337:301:HCKMKBBXY:5:1101:10886:18986;size=268;,length=100>
##contig=<ID=K00337:301:HCKMKBBXY:5:1101:20811:32947;size=268;,length=100>
##contig=<ID=K00337:301:HCKMKBBXY:5:1101:23754:10651;size=268;,length=100>
##contig=<ID=K00337:301:HCKMKBBXY:5:1101:24342:39910;size=268;,length=100>
##contig=<ID=K00337:301:HCKMKBBXY:5:1101:24353:23188;size=268;,length=100>
##contig=<ID=K00337:301:HCKMKBBXY:5:1101:25408:24103;size=268;,length=100>
##contig=<ID=K00337:301:HCKMKBBXY:5:1101:4330:13816;size=268;,length=100>
##contig=<ID=K00337:301:HCKMKBBXY:5:1102:17239:10405;size=268;,length=100>
##contig=<ID=K00337:301:HCKMKBBXY:5:1102:32238:22256;size=268;,length=100>
##contig=<ID=K00337:301:HCKMKBBXY:6:1101:10084:47700;size=268;,length=100>
##contig=<ID=K00337:301:HCKMKBBXY:6:1101:14996:35251;size=268;,length=100>
##contig=<ID=K00337:301:HCKMKBBXY:7:1101:21937:21289;size=268;,length=100>
##contig=<ID=K00337:301:HCKMKBBXY:7:1101:25317:38398;size=268;,length=100>
##contig=<ID=K00337:301:HCKMKBBXY:7:1101:29680:48315;size=268;,length=100>
##contig=<ID=K00337:301:HCKMKBBXY:5:1101:10155:29008;size=267;,length=100>
##contig=<ID=K00337:301:HCKMKBBXY:5:1101:11322:24806;size=267;,length=100>
##contig=<ID=K00337:301:HCKMKBBXY:5:1101:12449:14344;size=267;,length=100>
##contig=<ID=K00337:301:HCKMKBBXY:5:1101:18609:37361;size=267;,length=100>
##contig=<ID=K00337:301:HCKMKBBXY:5:1101:27225:36534;size=267;,length=100>
##contig=<ID=K00337:301:HCKMKBBXY:5:1101:29995:45238;size=267;,length=100>
##contig=<ID=K00337:301:HCKMKBBXY:5:1101:3843:29641;size=267;,length=100>
##contig=<ID=K00337:301:HCKMKBBXY:5:1102:15808:30855;size=267;,length=100>
##contig=<ID=K00337:301:HCKMKBBXY:5:1102:17908:37871;size=267;,length=100>
##contig=<ID=K00337:301:HCKMKBBXY:6:1101:11048:22854;size=267;,length=100>
##contig=<ID=K00337:301:HCKMKBBXY:6:1101:13616:28393;size=267;,length=100>
##contig=<ID=K00337:301:HCKMKBBXY:7:1101:20131:30749;size=267;,length=100>
##contig=<ID=K00337:301:HCKMKBBXY:5:1101:14631:46997;size=266;,length=100>
##contig=<ID=K00337:301:HCKMKBBXY:5:1101:19360:10704;size=266;,length=100>
##contig=<ID=K00337:301:HCKMKBBXY:5:1101:19989:32050;size=266;,length=100>
##contig=<ID=K00337:301:HCKMKBBXY:5:1101:22181:6554;size=266;,length=100>
##contig=<ID=K00337:301:HCKMKBBXY:5:1103:5751:35831;size=266;,length=100>
##contig=<ID=K00337:301:HCKMKBBXY:6:1101:26332:29852;size=266;,length=100>
##contig=<ID=K00337:301:HCKMKBBXY:5:1101:12499:42706;size=265;,length=100>
##contig=<ID=K00337:301:HCKMKBBXY:5:1101:13555:4409;size=265;,length=100>
##contig=<ID=K00337:301:HCKMKBBXY:5:1101:14204:17737;size=265;,length=100>
##contig=<ID=K00337:301:HCKMKBBXY:5:1101:16396:41757;size=265;,length=100>
##contig=<ID=K00337:301:HCKMKBBXY:5:1101:16924:24173;size=265;,length=100>
##contig=<ID=K00337:301:HCKMKBBXY:5:1101:19268:5270;size=265;,length=100>
##contig=<ID=K00337:301:HCKMKBBXY:5:1101:21298:25105;size=265;,length=100>
##contig=<ID=K00337:301:HCKMKBBXY:5:1102:11992:5605;size=265;,length=100>
##contig=<ID=K00337:301:HCKMKBBXY:5:1102:20598:42987;size=265;,length=100>
##contig=<ID=K00337:301:HCKMKBBXY:5:1103:13453:35954;size=265;,length=100>
##contig=<ID=K00337:301:HCKMKBBXY:6:1101:18954:16647;size=265;,length=100>
##contig=<ID=K00337:301:HCKMKBBXY:6:1101:29721:35901;size=265;,length=100>
##contig=<ID=K00337:301:HCKMKBBXY:6:1101:3011:38855;size=265;,length=100>
##contig=<ID=K00337:301:HCKMKBBXY:6:1101:7618:19337;size=265;,length=100>
##contig=<ID=K00337:301:HCKMKBBXY:5:1101:13575:27232;size=264;,length=100>
##contig=<ID=K00337:301:HCKMKBBXY:5:1101:22465:6449;size=264;,length=100>
##contig=<ID=K00337:301:HCKMKBBXY:5:1101:4624:13834;size=264;,length=100>
##contig=<ID=K00337:301:HCKMKBBXY:6:1101:10632:15065;size=264;,length=100>
##contig=<ID=K00337:301:HCKMKBBXY:4:1102:21501:36569;size=263;,length=100>
##contig=<ID=K00337:301:HCKMKBBXY:5:1101:10419:6290;size=263;,length=100>
##contig=<ID=K00337:301:HCKMKBBXY:5:1101:13382:10546;size=263;,length=100>
##contig=<ID=K00337:301:HCKMKBBXY:5:1101:22759:32068;size=263;,length=100>
##contig=<ID=K00337:301:HCKMKBBXY:5:1101:26027:25457;size=263;,length=100>
##contig=<ID=K00337:301:HCKMKBBXY:5:1101:29691:22907;size=263;,length=100>
##contig=<ID=K00337:301:HCKMKBBXY:6:1101:17655:39471;size=263;,length=100>
##contig=<ID=K00337:301:HCKMKBBXY:6:1102:17391:48403;size=263;,length=100>
##contig=<ID=K00337:301:HCKMKBBXY:5:1101:10551:28112;size=262;,length=100>
##contig=<ID=K00337:301:HCKMKBBXY:5:1101:19197:28780;size=262;,length=100>
##contig=<ID=K00337:301:HCKMKBBXY:5:1101:23967:44500;size=262;,length=100>
##contig=<ID=K00337:301:HCKMKBBXY:5:1101:30837:12656;size=262;,length=100>
##contig=<ID=K00337:301:HCKMKBBXY:6:1101:11353:49089;size=262;,length=100>
##contig=<ID=K00337:301:HCKMKBBXY:6:1125:32735:22590;size=262;,length=98>
##contig=<ID=K00337:301:HCKMKBBXY:5:1101:22414:3547;size=261;,length=100>
##contig=<ID=K00337:301:HCKMKBBXY:5:1101:22891:39998;size=261;,length=100>
##contig=<ID=K00337:301:HCKMKBBXY:6:1101:16914:8893;size=261;,length=100>
##contig=<ID=K00337:301:HCKMKBBXY:6:1107:2402:4602;size=261;,length=100>
##contig=<ID=K00337:301:HCKMKBBXY:5:1101:11546:48438;size=260;,length=100>
##contig=<ID=K00337:301:HCKMKBBXY:5:1101:12499:40631;size=260;,length=100>
##contig=<ID=K00337:301:HCKMKBBXY:5:1101:14509:39295;size=260;,length=100>
##contig=<ID=K00337:301:HCKMKBBXY:5:1101:18883:45326;size=260;,length=100>
##contig=<ID=K00337:301:HCKMKBBXY:5:1101:19461:20656;size=260;,length=100>
##contig=<ID=K00337:301:HCKMKBBXY:5:1101:20638:4971;size=260;,length=100>
##contig=<ID=K00337:301:HCKMKBBXY:5:1101:2179:41845;size=260;,length=100>
##contig=<ID=K00337:301:HCKMKBBXY:5:1101:22709:15135;size=260;,length=100>
##contig=<ID=K00337:301:HCKMKBBXY:6:1101:13017:22151;size=260;,length=100>
##contig=<ID=K00337:301:HCKMKBBXY:6:1101:22242:40913;size=260;,length=100>
##contig=<ID=K00337:301:HCKMKBBXY:6:1101:23865:29765;size=260;,length=100>
##contig=<ID=K00337:301:HCKMKBBXY:6:1102:20770:18388;size=260;,length=100>
##contig=<ID=K00337:301:HCKMKBBXY:5:1101:14052:17790;size=259;,length=100>
##contig=<ID=K00337:301:HCKMKBBXY:5:1101:14610:23434;size=259;,length=100>
##contig=<ID=K00337:301:HCKMKBBXY:5:1101:15889:12040;size=259;,length=100>
##contig=<ID=K00337:301:HCKMKBBXY:5:1101:29995:30820;size=259;,length=100>
##contig=<ID=K00337:301:HCKMKBBXY:5:1101:31527:30767;size=259;,length=100>
##contig=<ID=K00337:301:HCKMKBBXY:5:1102:10165:29835;size=259;,length=100>
##contig=<ID=K00337:301:HCKMKBBXY:5:1102:18761:46662;size=259;,length=100>
##contig=<ID=K00337:301:HCKMKBBXY:6:1101:6766:41176;size=259;,length=100>
##contig=<ID=K00337:301:HCKMKBBXY:6:1102:19583:10458;size=259;,length=100>
##contig=<ID=K00337:301:HCKMKBBXY:5:1101:12510:37238;size=258;,length=100>
##contig=<ID=K00337:301:HCKMKBBXY:5:1101:13900:26564;size=258;,length=100>
##contig=<ID=K00337:301:HCKMKBBXY:5:1101:14275:42794;size=258;,length=100>
##contig=<ID=K00337:301:HCKMKBBXY:5:1101:15108:22995;size=258;,length=100>
##contig=<ID=K00337:301:HCKMKBBXY:5:1101:21481:30063;size=258;,length=100>
##contig=<ID=K00337:301:HCKMKBBXY:5:1101:3630:18933;size=258;,length=100>
##contig=<ID=K00337:301:HCKMKBBXY:5:1101:7557:43638;size=258;,length=100>
##contig=<ID=K00337:301:HCKMKBBXY:5:1102:12428:43357;size=258;,length=100>
##contig=<ID=K00337:301:HCKMKBBXY:6:1101:11931:12743;size=258;,length=100>
##contig=<ID=K00337:301:HCKMKBBXY:6:1101:24332:46750;size=258;,length=100>
##contig=<ID=K00337:301:HCKMKBBXY:6:1101:28595:38521;size=258;,length=100>
##contig=<ID=K00337:301:HCKMKBBXY:6:1101:31548:24331;size=258;,length=100>
##contig=<ID=K00337:301:HCKMKBBXY:6:1103:15493:25105;size=258;,length=100>
##contig=<ID=K00337:301:HCKMKBBXY:7:1101:28138:39840;size=258;,length=100>
##contig=<ID=K00337:301:HCKMKBBXY:4:1128:30847:18687;size=257;,length=95>
##contig=<ID=K00337:301:HCKMKBBXY:5:1101:11617:8998;size=257;,length=100>
##contig=<ID=K00337:301:HCKMKBBXY:5:1101:13311:5077;size=257;,length=100>
##contig=<ID=K00337:301:HCKMKBBXY:5:1101:13626:10721;size=257;,length=100>
##contig=<ID=K00337:301:HCKMKBBXY:5:1101:16528:18775;size=257;,length=97>
##contig=<ID=K00337:301:HCKMKBBXY:5:1101:20101:20322;size=257;,length=100>
##contig=<ID=K00337:301:HCKMKBBXY:5:1101:20415:26564;size=257;,length=100>
##contig=<ID=K00337:301:HCKMKBBXY:5:1102:12094:40033;size=257;,length=100>
##contig=<ID=K00337:301:HCKMKBBXY:5:1102:24880:46153;size=257;,length=100>
##contig=<ID=K00337:301:HCKMKBBXY:6:1101:10683:19478;size=257;,length=100>
##contig=<ID=K00337:301:HCKMKBBXY:7:1101:15544:6624;size=257;,length=100>
##contig=<ID=K00337:301:HCKMKBBXY:4:1111:1448:28024;size=256;,length=100>
##contig=<ID=K00337:301:HCKMKBBXY:5:1101:11079:6695;size=256;,length=100>
##contig=<ID=K00337:301:HCKMKBBXY:5:1101:11170:44130;size=256;,length=100>
##contig=<ID=K00337:301:HCKMKBBXY:5:1101:11941:37871;size=256;,length=100>
##contig=<ID=K00337:301:HCKMKBBXY:5:1101:13443:46346;size=256;,length=100>
##contig=<ID=K00337:301:HCKMKBBXY:5:1101:14306:46293;size=256;,length=100>
##contig=<ID=K00337:301:HCKMKBBXY:5:1101:2635:46539;size=256;,length=100>
##contig=<ID=K00337:301:HCKMKBBXY:5:1101:30645:7257;size=256;,length=100>
##contig=<ID=K00337:301:HCKMKBBXY:5:1101:6827:11671;size=256;,length=100>
##contig=<ID=K00337:301:HCKMKBBXY:6:1101:12165:48104;size=256;,length=100>
##contig=<ID=K00337:301:HCKMKBBXY:6:1101:4939:47788;size=256;,length=100>
##contig=<ID=K00337:301:HCKMKBBXY:6:1110:12388:10721;size=256;,length=100>
##contig=<ID=K00337:301:HCKMKBBXY:7:1102:1732:34108;size=256;,length=97>
##contig=<ID=K00337:301:HCKMKBBXY:5:1101:11505:14010;size=255;,length=100>
##contig=<ID=K00337:301:HCKMKBBXY:5:1101:11606:24595;size=255;,length=100>
##contig=<ID=K00337:301:HCKMKBBXY:5:1101:14022:28006;size=255;,length=100>
##contig=<ID=K00337:301:HCKMKBBXY:5:1101:17249:44781;size=255;,length=100>
##contig=<ID=K00337:301:HCKMKBBXY:5:1101:24068:36622;size=255;,length=100>
##contig=<ID=K00337:301:HCKMKBBXY:5:1101:31477:11513;size=255;,length=100>
##contig=<ID=K00337:301:HCKMKBBXY:5:1102:8197:28745;size=255;,length=100>
##contig=<ID=K00337:301:HCKMKBBXY:6:1101:10216:31646;size=255;,length=100>
##contig=<ID=K00337:301:HCKMKBBXY:6:1101:10866:25914;size=255;,length=100>
##contig=<ID=K00337:301:HCKMKBBXY:6:1101:12449:11530;size=255;,length=100>
##contig=<ID=K00337:301:HCKMKBBXY:6:1101:14549:46750;size=255;,length=100>
##contig=<ID=K00337:301:HCKMKBBXY:6:1101:23734:17192;size=255;,length=100>
##contig=<ID=K00337:301:HCKMKBBXY:7:1102:18040:44253;size=255;,length=100>
##contig=<ID=K00337:301:HCKMKBBXY:5:1101:1164:29395;size=254;,length=100>
##contig=<ID=K00337:301:HCKMKBBXY:5:1101:14823:39488;size=254;,length=100>
##contig=<ID=K00337:301:HCKMKBBXY:5:1101:15280:14537;size=254;,length=100>
##contig=<ID=K00337:301:HCKMKBBXY:5:1101:18588:30714;size=254;,length=100>
##contig=<ID=K00337:301:HCKMKBBXY:5:1101:19481:41862;size=254;,length=100>
##contig=<ID=K00337:301:HCKMKBBXY:5:1101:25692:18476;size=254;,length=100>
##contig=<ID=K00337:301:HCKMKBBXY:5:1101:2605:12304;size=254;,length=100>
##contig=<ID=K00337:301:HCKMKBBXY:5:1101:27976:38117;size=254;,length=100>
##contig=<ID=K00337:301:HCKMKBBXY:5:1101:30513:31013;size=254;,length=100>
##contig=<ID=K00337:301:HCKMKBBXY:5:1101:7344:36446;size=254;,length=100>
##contig=<ID=K00337:301:HCKMKBBXY:5:1102:16538:43831;size=254;,length=100>
##contig=<ID=K00337:301:HCKMKBBXY:5:1103:1671:17298;size=254;,length=100>
##contig=<ID=K00337:301:HCKMKBBXY:6:1101:14164:33211;size=254;,length=100>
##contig=<ID=K00337:301:HCKMKBBXY:6:1101:18812:47911;size=254;,length=100>
##contig=<ID=K00337:301:HCKMKBBXY:6:1101:25895:42530;size=254;,length=100>
##contig=<ID=K00337:301:HCKMKBBXY:7:1101:10196:30134;size=254;,length=100>
##contig=<ID=K00337:301:HCKMKBBXY:4:1102:11951:26740;size=253;,length=100>
##contig=<ID=K00337:301:HCKMKBBXY:5:1101:10165:14959;size=253;,length=100>
##contig=<ID=K00337:301:HCKMKBBXY:5:1101:11008:11073;size=253;,length=100>
##contig=<ID=K00337:301:HCKMKBBXY:5:1101:12205:21553;size=253;,length=100>
##contig=<ID=K00337:301:HCKMKBBXY:5:1101:13190:47911;size=253;,length=100>
##contig=<ID=K00337:301:HCKMKBBXY:5:1101:13930:44552;size=253;,length=100>
##contig=<ID=K00337:301:HCKMKBBXY:5:1101:15463:27092;size=253;,length=100>
##contig=<ID=K00337:301:HCKMKBBXY:5:1101:16427:6220;size=253;,length=100>
##contig=<ID=K00337:301:HCKMKBBXY:5:1101:1692:43181;size=253;,length=100>
##contig=<ID=K00337:301:HCKMKBBXY:5:1101:22221:42812;size=253;,length=100>
##contig=<ID=K00337:301:HCKMKBBXY:5:1101:28970:19619;size=253;,length=100>
##contig=<ID=K00337:301:HCKMKBBXY:5:1101:32481:36183;size=253;,length=100>
##contig=<ID=K00337:301:HCKMKBBXY:6:1101:13311:45590;size=253;,length=100>
##contig=<ID=K00337:301:HCKMKBBXY:6:1101:23865:4831;size=253;,length=100>
##contig=<ID=K00337:301:HCKMKBBXY:7:1101:13321:36253;size=253;,length=100>
##contig=<ID=K00337:301:HCKMKBBXY:5:1101:12043:22502;size=252;,length=100>
##contig=<ID=K00337:301:HCKMKBBXY:5:1101:14458:40825;size=252;,length=100>
##contig=<ID=K00337:301:HCKMKBBXY:5:1101:18639:12761;size=252;,length=100>
##contig=<ID=K00337:301:HCKMKBBXY:5:1101:25692:3494;size=252;,length=100>
##contig=<ID=K00337:301:HCKMKBBXY:5:1101:26839:15821;size=252;,length=100>
##contig=<ID=K00337:301:HCKMKBBXY:5:1101:28392:21676;size=252;,length=100>
##contig=<ID=K00337:301:HCKMKBBXY:5:1101:3407:48544;size=252;,length=100>
##contig=<ID=K00337:301:HCKMKBBXY:5:1102:10084:9192;size=252;,length=100>
##contig=<ID=K00337:301:HCKMKBBXY:5:1102:14296:4532;size=252;,length=100>
##contig=<ID=K00337:301:HCKMKBBXY:5:1102:16914:48350;size=252;,length=100>
##contig=<ID=K00337:301:HCKMKBBXY:5:1102:27732:42337;size=252;,length=100>
##contig=<ID=K00337:301:HCKMKBBXY:6:1101:20111:13869;size=252;,length=100>
##contig=<ID=K00337:301:HCKMKBBXY:7:1101:18182:24243;size=252;,length=100>
##contig=<ID=K00337:301:HCKMKBBXY:7:1101:23825:42952;size=252;,length=100>
##contig=<ID=K00337:301:HCKMKBBXY:4:1101:15838:25034;size=251;,length=100>
##contig=<ID=K00337:301:HCKMKBBXY:5:1101:10977:34723;size=251;,length=100>
##contig=<ID=K00337:301:HCKMKBBXY:5:1101:11972:12392;size=251;,length=100>
##contig=<ID=K00337:301:HCKMKBBXY:5:1101:12936:33123;size=251;,length=100>
##contig=<ID=K00337:301:HCKMKBBXY:5:1101:14255:37238;size=251;,length=100>
##contig=<ID=K00337:301:HCKMKBBXY:5:1101:19451:10581;size=251;,length=100>
##contig=<ID=K00337:301:HCKMKBBXY:5:1101:20486:42829;size=251;,length=100>
##contig=<ID=K00337:301:HCKMKBBXY:5:1101:26951:34231;size=251;,length=100>
##contig=<ID=K00337:301:HCKMKBBXY:5:1101:29021:10071;size=251;,length=100>
##contig=<ID=K00337:301:HCKMKBBXY:5:1101:10165:16049;size=250;,length=100>
##contig=<ID=K00337:301:HCKMKBBXY:5:1101:23764:11231;size=250;,length=100>
##contig=<ID=K00337:301:HCKMKBBXY:5:1101:24485:39383;size=250;,length=100>
##contig=<ID=K00337:301:HCKMKBBXY:5:1101:7821:28129;size=250;,length=100>
##contig=<ID=K00337:301:HCKMKBBXY:5:1101:9140:15574;size=250;,length=100>
##contig=<ID=K00337:301:HCKMKBBXY:5:1102:14235:26336;size=250;,length=100>
##contig=<ID=K00337:301:HCKMKBBXY:5:1105:20537:2334;size=250;,length=99>
##contig=<ID=K00337:301:HCKMKBBXY:6:1101:18132:14308;size=250;,length=100>
##contig=<ID=K00337:301:HCKMKBBXY:4:1110:23652:41493;size=249;,length=96>
##contig=<ID=K00337:301:HCKMKBBXY:5:1101:10033:38785;size=249;,length=100>
##contig=<ID=K00337:301:HCKMKBBXY:5:1101:10521:27742;size=249;,length=100>
##contig=<ID=K00337:301:HCKMKBBXY:5:1101:13748:7662;size=249;,length=100>
##contig=<ID=K00337:301:HCKMKBBXY:5:1101:17147:22801;size=249;,length=100>
##contig=<ID=K00337:301:HCKMKBBXY:5:1101:22881:42302;size=249;,length=100>
##contig=<ID=K00337:301:HCKMKBBXY:5:1101:25966:47612;size=249;,length=100>
##contig=<ID=K00337:301:HCKMKBBXY:5:1101:28189:45942;size=249;,length=100>
##contig=<ID=K00337:301:HCKMKBBXY:5:1101:28219:3829;size=249;,length=100>
##contig=<ID=K00337:301:HCKMKBBXY:5:1101:30847:38064;size=249;,length=100>
##contig=<ID=K00337:301:HCKMKBBXY:5:1102:21136:31470;size=249;,length=100>
##contig=<ID=K00337:301:HCKMKBBXY:5:1206:32116:34002;size=249;,length=96>
##contig=<ID=K00337:301:HCKMKBBXY:6:1101:11809:14818;size=249;,length=100>
##contig=<ID=K00337:301:HCKMKBBXY:6:1103:20111:41370;size=249;,length=100>
##contig=<ID=K00337:301:HCKMKBBXY:5:1101:10094:8893;size=248;,length=100>
##contig=<ID=K00337:301:HCKMKBBXY:5:1101:11546:44429;size=248;,length=100>
##contig=<ID=K00337:301:HCKMKBBXY:5:1101:13017:48737;size=248;,length=100>
##contig=<ID=K00337:301:HCKMKBBXY:5:1101:1529:11847;size=248;,length=100>
##contig=<ID=K00337:301:HCKMKBBXY:5:1101:16711:8154;size=248;,length=100>
##contig=<ID=K00337:301:HCKMKBBXY:5:1101:20557:30890;size=248;,length=100>
##contig=<ID=K00337:301:HCKMKBBXY:5:1101:8907:33211;size=248;,length=100>
##contig=<ID=K00337:301:HCKMKBBXY:5:1104:16965:29624;size=248;,length=100>
##contig=<ID=K00337:301:HCKMKBBXY:6:1101:16620:31945;size=248;,length=100>
##contig=<ID=K00337:301:HCKMKBBXY:6:1101:21227:19496;size=248;,length=100>
##contig=<ID=K00337:301:HCKMKBBXY:6:1101:3975:20867;size=248;,length=100>
##contig=<ID=K00337:301:HCKMKBBXY:4:1101:24322:9596;size=247;,length=100>
##contig=<ID=K00337:301:HCKMKBBXY:5:1101:10937:18124;size=247;,length=100>
##contig=<ID=K00337:301:HCKMKBBXY:5:1101:11708:37396;size=247;,length=100>
##contig=<ID=K00337:301:HCKMKBBXY:5:1101:11779:21518;size=247;,length=100>
##contig=<ID=K00337:301:HCKMKBBXY:5:1101:12286:14625;size=247;,length=100>
##contig=<ID=K00337:301:HCKMKBBXY:5:1101:12773:46240;size=247;,length=100>
##contig=<ID=K00337:301:HCKMKBBXY:5:1101:1509:32173;size=247;,length=100>
##contig=<ID=K00337:301:HCKMKBBXY:5:1101:15250:25562;size=247;,length=100>
##contig=<ID=K00337:301:HCKMKBBXY:5:1101:15666:16893;size=247;,length=100>
##contig=<ID=K00337:301:HCKMKBBXY:5:1101:15818:3934;size=247;,length=100>
##contig=<ID=K00337:301:HCKMKBBXY:5:1101:20628:35409;size=247;,length=100>
##contig=<ID=K00337:301:HCKMKBBXY:5:1101:21511:34723;size=247;,length=100>
##contig=<ID=K00337:301:HCKMKBBXY:5:1101:22556:18986;size=247;,length=100>
##contig=<ID=K00337:301:HCKMKBBXY:5:1101:23520:12673;size=247;,length=100>
##contig=<ID=K00337:301:HCKMKBBXY:5:1101:25236:38504;size=247;,length=100>
##contig=<ID=K00337:301:HCKMKBBXY:5:1101:26260:26670;size=247;,length=100>
##contig=<ID=K00337:301:HCKMKBBXY:5:1101:31700:44464;size=247;,length=100>
##contig=<ID=K00337:301:HCKMKBBXY:5:1102:13565:31435;size=247;,length=100>
##contig=<ID=K00337:301:HCKMKBBXY:6:1101:11931:24771;size=247;,length=100>
##contig=<ID=K00337:301:HCKMKBBXY:6:1101:13291:10598;size=247;,length=100>
##contig=<ID=K00337:301:HCKMKBBXY:6:1101:16884:14854;size=247;,length=100>
##contig=<ID=K00337:301:HCKMKBBXY:6:1101:17726:8752;size=247;,length=100>
##contig=<ID=K00337:301:HCKMKBBXY:6:1101:18548:44007;size=247;,length=100>
##contig=<ID=K00337:301:HCKMKBBXY:6:1101:18974:16471;size=247;,length=100>
##contig=<ID=K00337:301:HCKMKBBXY:6:1101:5335:36903;size=247;,length=100>
##contig=<ID=K00337:301:HCKMKBBXY:7:1101:14681:45150;size=247;,length=100>
##contig=<ID=K00337:301:HCKMKBBXY:5:1101:10927:44658;size=246;,length=100>
##contig=<ID=K00337:301:HCKMKBBXY:5:1101:11322:29624;size=246;,length=100>
##contig=<ID=K00337:301:HCKMKBBXY:5:1101:11688:20762;size=246;,length=100>
##contig=<ID=K00337:301:HCKMKBBXY:5:1101:13108:6519;size=246;,length=100>
##contig=<ID=K00337:301:HCKMKBBXY:5:1101:15453:8084;size=246;,length=100>
##contig=<ID=K00337:301:HCKMKBBXY:5:1101:29122:31910;size=246;,length=100>
##contig=<ID=K00337:301:HCKMKBBXY:5:1101:4594:14590;size=246;,length=100>
##contig=<ID=K00337:301:HCKMKBBXY:5:1102:20253:40491;size=246;,length=98>
##contig=<ID=K00337:301:HCKMKBBXY:5:1102:23013:39400;size=246;,length=100>
##contig=<ID=K00337:301:HCKMKBBXY:6:1101:22922:48245;size=246;,length=100>
##contig=<ID=K00337:301:HCKMKBBXY:6:1101:32400:36112;size=246;,length=100>
##contig=<ID=K00337:301:HCKMKBBXY:7:1101:10612:48509;size=246;,length=100>
##contig=<ID=K00337:301:HCKMKBBXY:7:1102:9069:41932;size=246;,length=100>
##contig=<ID=K00337:301:HCKMKBBXY:5:1101:10500:24120;size=245;,length=100>
##contig=<ID=K00337:301:HCKMKBBXY:5:1101:10531:12286;size=245;,length=100>
##contig=<ID=K00337:301:HCKMKBBXY:5:1101:12702:7609;size=245;,length=100>
##contig=<ID=K00337:301:HCKMKBBXY:5:1101:1661:39506;size=245;,length=100>
##contig=<ID=K00337:301:HCKMKBBXY:5:1101:18446:35110;size=245;,length=100>
##contig=<ID=K00337:301:HCKMKBBXY:5:1101:21328:9227;size=245;,length=100>
##contig=<ID=K00337:301:HCKMKBBXY:5:1101:23835:30063;size=245;,length=100>
##contig=<ID=K00337:301:HCKMKBBXY:5:1101:25712:22626;size=245;,length=100>
##contig=<ID=K00337:301:HCKMKBBXY:6:1101:13423:25843;size=245;,length=100>
##contig=<ID=K00337:301:HCKMKBBXY:6:1101:19410:27707;size=245;,length=100>
##contig=<ID=K00337:301:HCKMKBBXY:6:1101:2859:33985;size=245;,length=100>
##contig=<ID=K00337:301:HCKMKBBXY:7:1102:14022:21606;size=245;,length=100>
##contig=<ID=K00337:301:HCKMKBBXY:5:1101:10206:10774;size=244;,length=100>
##contig=<ID=K00337:301:HCKMKBBXY:5:1101:10571:28498;size=244;,length=100>
##contig=<ID=K00337:301:HCKMKBBXY:5:1101:10754:23856;size=244;,length=100>
##contig=<ID=K00337:301:HCKMKBBXY:5:1101:13524:11882;size=244;,length=100>
##contig=<ID=K00337:301:HCKMKBBXY:5:1101:1550:32525;size=244;,length=100>
##contig=<ID=K00337:301:HCKMKBBXY:5:1101:16214:17772;size=244;,length=100>
##contig=<ID=K00337:301:HCKMKBBXY:5:1101:16660:40526;size=244;,length=100>
##contig=<ID=K00337:301:HCKMKBBXY:5:1101:20608:19795;size=244;,length=100>
##contig=<ID=K00337:301:HCKMKBBXY:5:1101:22932:16260;size=244;,length=100>
##contig=<ID=K00337:301:HCKMKBBXY:5:1101:27712:21061;size=244;,length=100>
##contig=<ID=K00337:301:HCKMKBBXY:5:1101:6218:42689;size=244;,length=100>
##contig=<ID=K00337:301:HCKMKBBXY:5:1101:9739:9051;size=244;,length=100>
##contig=<ID=K00337:301:HCKMKBBXY:6:1101:12347:2844;size=244;,length=100>
##contig=<ID=K00337:301:HCKMKBBXY:6:1101:12621:17913;size=244;,length=100>
##contig=<ID=K00337:301:HCKMKBBXY:6:1101:4148:43427;size=244;,length=100>
##contig=<ID=K00337:301:HCKMKBBXY:7:1101:19167:43919;size=244;,length=100>
##contig=<ID=K00337:301:HCKMKBBXY:5:1101:10003:48333;size=243;,length=100>
##contig=<ID=K00337:301:HCKMKBBXY:5:1101:11718:3723;size=243;,length=100>
##contig=<ID=K00337:301:HCKMKBBXY:5:1101:12560:25931;size=243;,length=100>
##contig=<ID=K00337:301:HCKMKBBXY:5:1101:12997:31118;size=243;,length=100>
##contig=<ID=K00337:301:HCKMKBBXY:5:1101:13210:41616;size=243;,length=100>
##contig=<ID=K00337:301:HCKMKBBXY:5:1101:13575:38908;size=243;,length=100>
##contig=<ID=K00337:301:HCKMKBBXY:5:1101:1468:26476;size=243;,length=98>
##contig=<ID=K00337:301:HCKMKBBXY:5:1101:14793:7468;size=243;,length=100>
##contig=<ID=K00337:301:HCKMKBBXY:5:1101:17452:33316;size=243;,length=100>
##contig=<ID=K00337:301:HCKMKBBXY:5:1101:21197:33475;size=243;,length=100>
##contig=<ID=K00337:301:HCKMKBBXY:5:1101:22952:40455;size=243;,length=100>
##contig=<ID=K00337:301:HCKMKBBXY:5:1101:31365:12480;size=243;,length=100>
##contig=<ID=K00337:301:HCKMKBBXY:5:1101:6411:13025;size=243;,length=100>
##contig=<ID=K00337:301:HCKMKBBXY:5:1102:13595:19531;size=243;,length=100>
##contig=<ID=K00337:301:HCKMKBBXY:6:1101:11677:3196;size=243;,length=100>
##contig=<ID=K00337:301:HCKMKBBXY:6:1101:13748:3371;size=243;,length=100>
##contig=<ID=K00337:301:HCKMKBBXY:6:1101:26981:11706;size=243;,length=100>
##contig=<ID=K00337:301:HCKMKBBXY:7:1101:12266:30099;size=243;,length=100>
##contig=<ID=K00337:301:HCKMKBBXY:4:1102:9384:18036;size=242;,length=100>
##contig=<ID=K00337:301:HCKMKBBXY:5:1101:11647:23259;size=242;,length=100>
##contig=<ID=K00337:301:HCKMKBBXY:5:1101:14803:4567;size=242;,length=100>
##contig=<ID=K00337:301:HCKMKBBXY:5:1101:15696:34213;size=242;,length=100>
##contig=<ID=K00337:301:HCKMKBBXY:5:1101:30066:47858;size=242;,length=100>
##contig=<ID=K00337:301:HCKMKBBXY:5:1101:9709:13816;size=242;,length=100>
##contig=<ID=K00337:301:HCKMKBBXY:5:1103:28889:12304;size=242;,length=100>
##contig=<ID=K00337:301:HCKMKBBXY:6:1101:16549:15996;size=242;,length=100>
##contig=<ID=K00337:301:HCKMKBBXY:6:1101:20253:7609;size=242;,length=100>
##contig=<ID=K00337:301:HCKMKBBXY:6:1101:22597:22713;size=242;,length=100>
##contig=<ID=K00337:301:HCKMKBBXY:6:1101:25915:27619;size=242;,length=100>
##contig=<ID=K00337:301:HCKMKBBXY:6:1101:7852:15346;size=242;,length=100>
##contig=<ID=K00337:301:HCKMKBBXY:7:1101:11738:19795;size=242;,length=100>
##contig=<ID=K00337:301:HCKMKBBXY:7:1101:24789:29641;size=242;,length=100>
##contig=<ID=K00337:301:HCKMKBBXY:7:1102:1397:23294;size=242;,length=100>
##contig=<ID=K00337:301:HCKMKBBXY:5:1101:10713:13834;size=241;,length=100>
##contig=<ID=K00337:301:HCKMKBBXY:5:1101:12966:22590;size=241;,length=100>
##contig=<ID=K00337:301:HCKMKBBXY:5:1101:1296:25474;size=241;,length=100>
##contig=<ID=K00337:301:HCKMKBBXY:5:1101:17807:32420;size=241;,length=100>
##contig=<ID=K00337:301:HCKMKBBXY:5:1101:22262:28252;size=241;,length=100>
##contig=<ID=K00337:301:HCKMKBBXY:5:1101:24403:41493;size=241;,length=100>
##contig=<ID=K00337:301:HCKMKBBXY:5:1101:27438:44851;size=241;,length=100>
##contig=<ID=K00337:301:HCKMKBBXY:5:1101:4909:20375;size=241;,length=100>
##contig=<ID=K00337:301:HCKMKBBXY:6:1101:10186:35251;size=241;,length=100>
##contig=<ID=K00337:301:HCKMKBBXY:6:1101:10510:36622;size=241;,length=100>
##contig=<ID=K00337:301:HCKMKBBXY:6:1101:11363:35321;size=241;,length=100>
##contig=<ID=K00337:301:HCKMKBBXY:6:1101:27783:14502;size=241;,length=100>
##contig=<ID=K00337:301:HCKMKBBXY:6:1101:6522:7697;size=241;,length=100>
##contig=<ID=K00337:301:HCKMKBBXY:4:1101:11150:7662;size=240;,length=100>
##contig=<ID=K00337:301:HCKMKBBXY:5:1101:12246:9842;size=240;,length=100>
##contig=<ID=K00337:301:HCKMKBBXY:5:1101:13017:29923;size=240;,length=100>
##contig=<ID=K00337:301:HCKMKBBXY:5:1101:13311:25509;size=240;,length=100>
##contig=<ID=K00337:301:HCKMKBBXY:5:1101:13910:39277;size=240;,length=100>
##contig=<ID=K00337:301:HCKMKBBXY:5:1101:15240:23434;size=240;,length=100>
##contig=<ID=K00337:301:HCKMKBBXY:5:1101:15290:9877;size=240;,length=100>
##contig=<ID=K00337:301:HCKMKBBXY:5:1101:18091:17122;size=240;,length=100>
##contig=<ID=K00337:301:HCKMKBBXY:5:1101:1905:16753;size=240;,length=100>
##contig=<ID=K00337:301:HCKMKBBXY:5:1101:22333:9420;size=240;,length=100>
##contig=<ID=K00337:301:HCKMKBBXY:5:1102:27488:24226;size=240;,length=100>
##contig=<ID=K00337:301:HCKMKBBXY:6:1101:10977:47770;size=240;,length=100>
##contig=<ID=K00337:301:HCKMKBBXY:5:1101:10368:39154;size=239;,length=100>
##contig=<ID=K00337:301:HCKMKBBXY:5:1101:10429:7609;size=239;,length=100>
##contig=<ID=K00337:301:HCKMKBBXY:5:1101:1610:11073;size=239;,length=100>
##contig=<ID=K00337:301:HCKMKBBXY:5:1101:16264:34741;size=239;,length=100>
##contig=<ID=K00337:301:HCKMKBBXY:5:1101:16295:13412;size=239;,length=100>
##contig=<ID=K00337:301:HCKMKBBXY:5:1101:17158:43357;size=239;,length=100>
##contig=<ID=K00337:301:HCKMKBBXY:5:1101:20557:47805;size=239;,length=100>
##contig=<ID=K00337:301:HCKMKBBXY:5:1101:21339:45537;size=239;,length=100>
##contig=<ID=K00337:301:HCKMKBBXY:5:1101:21907:42618;size=239;,length=100>
##contig=<ID=K00337:301:HCKMKBBXY:5:1101:25185:18616;size=239;,length=100>
##contig=<ID=K00337:301:HCKMKBBXY:5:1101:26271:11917;size=239;,length=100>
##contig=<ID=K00337:301:HCKMKBBXY:5:1101:26839:43603;size=239;,length=100>
##contig=<ID=K00337:301:HCKMKBBXY:5:1101:27397:10915;size=239;,length=100>
##contig=<ID=K00337:301:HCKMKBBXY:5:1101:2788:44658;size=239;,length=100>
##contig=<ID=K00337:301:HCKMKBBXY:5:1101:6857:31839;size=239;,length=100>
##contig=<ID=K00337:301:HCKMKBBXY:5:1102:12185:12304;size=239;,length=100>
##contig=<ID=K00337:301:HCKMKBBXY:5:1102:27367:26969;size=239;,length=100>
##contig=<ID=K00337:301:HCKMKBBXY:6:1101:1966:37748;size=239;,length=100>
##contig=<ID=K00337:301:HCKMKBBXY:6:1101:25662:14097;size=239;,length=100>
##contig=<ID=K00337:301:HCKMKBBXY:6:2207:21856:39787;size=239;,length=100>
##contig=<ID=K00337:301:HCKMKBBXY:7:1103:10653:36095;size=239;,length=100>
##contig=<ID=K00337:301:HCKMKBBXY:5:1101:10399:20920;size=238;,length=100>
##contig=<ID=K00337:301:HCKMKBBXY:5:1101:11515:6818;size=238;,length=100>
##contig=<ID=K00337:301:HCKMKBBXY:5:1101:13393:28252;size=238;,length=100>
##contig=<ID=K00337:301:HCKMKBBXY:5:1101:17594:13693;size=238;,length=100>
##contig=<ID=K00337:301:HCKMKBBXY:5:1101:19522:38310;size=238;,length=100>
##contig=<ID=K00337:301:HCKMKBBXY:5:1101:2006:26107;size=238;,length=100>
##contig=<ID=K00337:301:HCKMKBBXY:5:1101:20303:48210;size=238;,length=100>
##contig=<ID=K00337:301:HCKMKBBXY:5:1101:23825:20410;size=238;,length=100>
##contig=<ID=K00337:301:HCKMKBBXY:5:1101:27428:22924;size=238;,length=100>
##contig=<ID=K00337:301:HCKMKBBXY:5:1101:8826:39787;size=238;,length=100>
##contig=<ID=K00337:301:HCKMKBBXY:5:1102:17827:42302;size=238;,length=100>
##contig=<ID=K00337:301:HCKMKBBXY:6:1101:21582:30345;size=238;,length=100>
##contig=<ID=K00337:301:HCKMKBBXY:7:1101:1499:25544;size=238;,length=100>
##contig=<ID=K00337:301:HCKMKBBXY:7:1102:7811:46997;size=238;,length=90>
##contig=<ID=K00337:301:HCKMKBBXY:5:1101:11840:35585;size=237;,length=100>
##contig=<ID=K00337:301:HCKMKBBXY:5:1101:15788:11266;size=237;,length=100>
##contig=<ID=K00337:301:HCKMKBBXY:5:1101:20182:37027;size=237;,length=100>
##contig=<ID=K00337:301:HCKMKBBXY:5:1101:21278:29290;size=237;,length=100>
##contig=<ID=K00337:301:HCKMKBBXY:5:1101:21521:25421;size=237;,length=100>
##contig=<ID=K00337:301:HCKMKBBXY:5:1101:22029:46592;size=237;,length=100>
##contig=<ID=K00337:301:HCKMKBBXY:5:1101:22506:48931;size=237;,length=100>
##contig=<ID=K00337:301:HCKMKBBXY:5:1101:22627:39400;size=237;,length=100>
##contig=<ID=K00337:301:HCKMKBBXY:5:1101:30797:44799;size=237;,length=100>
##contig=<ID=K00337:301:HCKMKBBXY:5:1101:7222:20515;size=237;,length=100>
##contig=<ID=K00337:301:HCKMKBBXY:5:1102:13190:39752;size=237;,length=100>
##contig=<ID=K00337:301:HCKMKBBXY:6:1101:11749:36833;size=237;,length=100>
##contig=<ID=K00337:301:HCKMKBBXY:6:1101:12642:14010;size=237;,length=100>
##contig=<ID=K00337:301:HCKMKBBXY:6:1101:23145:13324;size=237;,length=100>
##contig=<ID=K00337:301:HCKMKBBXY:6:1101:7151:17368;size=237;,length=100>
##contig=<ID=K00337:301:HCKMKBBXY:6:1101:7923:19443;size=237;,length=100>
##contig=<ID=K00337:301:HCKMKBBXY:7:1101:12845:45309;size=237;,length=100>
##contig=<ID=K00337:301:HCKMKBBXY:7:1101:14854:10669;size=237;,length=100>
##contig=<ID=K00337:301:HCKMKBBXY:5:1101:10196:36112;size=236;,length=100>
##contig=<ID=K00337:301:HCKMKBBXY:5:1101:12002:36429;size=236;,length=100>
##contig=<ID=K00337:301:HCKMKBBXY:5:1101:12317:42003;size=236;,length=100>
##contig=<ID=K00337:301:HCKMKBBXY:5:1101:12571:18212;size=236;,length=100>
##contig=<ID=K00337:301:HCKMKBBXY:5:1101:12631:14906;size=236;,length=100>
##contig=<ID=K00337:301:HCKMKBBXY:5:1101:13321:40367;size=236;,length=100>
##contig=<ID=K00337:301:HCKMKBBXY:5:1101:1377:15979;size=236;,length=100>
##contig=<ID=K00337:301:HCKMKBBXY:5:1101:14966:46100;size=236;,length=100>
##contig=<ID=K00337:301:HCKMKBBXY:5:1101:16224:21236;size=236;,length=100>
##contig=<ID=K00337:301:HCKMKBBXY:5:1101:18599:48878;size=236;,length=100>
##contig=<ID=K00337:301:HCKMKBBXY:5:1101:18994:25193;size=236;,length=100>
##contig=<ID=K00337:301:HCKMKBBXY:5:1101:20334:39330;size=236;,length=100>
##contig=<ID=K00337:301:HCKMKBBXY:5:1101:21684:5939;size=236;,length=100>
##contig=<ID=K00337:301:HCKMKBBXY:5:1101:30117:43480;size=236;,length=100>
##contig=<ID=K00337:301:HCKMKBBXY:5:1101:30371:32771;size=236;,length=100>
##contig=<ID=K00337:301:HCKMKBBXY:6:1101:3498:41458;size=236;,length=100>
##contig=<ID=K00337:301:HCKMKBBXY:6:1101:5457:42671;size=236;,length=100>
##contig=<ID=K00337:301:HCKMKBBXY:6:1102:13413:10106;size=236;,length=100>
##contig=<ID=K00337:301:HCKMKBBXY:7:1101:11850:47770;size=236;,length=100>
##contig=<ID=K00337:301:HCKMKBBXY:7:1101:12124:16137;size=236;,length=100>
##contig=<ID=K00337:301:HCKMKBBXY:4:1101:12631:29958;size=235;,length=100>
##contig=<ID=K00337:301:HCKMKBBXY:4:1208:14945:7486;size=235;,length=100>
##contig=<ID=K00337:301:HCKMKBBXY:5:1101:13575:5745;size=235;,length=100>
##contig=<ID=K00337:301:HCKMKBBXY:5:1101:17817:15065;size=235;,length=100>
##contig=<ID=K00337:301:HCKMKBBXY:5:1101:18142:17632;size=235;,length=100>
##contig=<ID=K00337:301:HCKMKBBXY:5:1101:18670:10352;size=235;,length=100>
##contig=<ID=K00337:301:HCKMKBBXY:5:1101:21105:32156;size=235;,length=100>
##contig=<ID=K00337:301:HCKMKBBXY:5:1101:21531:2932;size=235;,length=100>
##contig=<ID=K00337:301:HCKMKBBXY:5:1101:21978:38627;size=235;,length=100>
##contig=<ID=K00337:301:HCKMKBBXY:5:1101:22749:41932;size=235;,length=100>
##contig=<ID=K00337:301:HCKMKBBXY:5:1102:15493:16383;size=235;,length=100>
##contig=<ID=K00337:301:HCKMKBBXY:5:1102:21176:16102;size=235;,length=100>
##contig=<ID=K00337:301:HCKMKBBXY:5:1107:2909:16981;size=235;,length=100>
##contig=<ID=K00337:301:HCKMKBBXY:6:1101:24058:26090;size=235;,length=100>
##contig=<ID=K00337:301:HCKMKBBXY:5:1101:11343:28604;size=234;,length=100>
##contig=<ID=K00337:301:HCKMKBBXY:5:1101:12286:43497;size=234;,length=100>
##contig=<ID=K00337:301:HCKMKBBXY:5:1101:12642:25122;size=234;,length=100>
##contig=<ID=K00337:301:HCKMKBBXY:5:1101:14286:14572;size=234;,length=100>
##contig=<ID=K00337:301:HCKMKBBXY:5:1101:14692:45097;size=234;,length=100>
##contig=<ID=K00337:301:HCKMKBBXY:5:1101:16660:43726;size=234;,length=100>
##contig=<ID=K00337:301:HCKMKBBXY:5:1101:24454:20234;size=234;,length=97>
##contig=<ID=K00337:301:HCKMKBBXY:5:1101:30421:17456;size=234;,length=100>
##contig=<ID=K00337:301:HCKMKBBXY:5:1101:8176:21606;size=234;,length=100>
##contig=<ID=K00337:301:HCKMKBBXY:5:1102:23348:35796;size=234;,length=100>
##contig=<ID=K00337:301:HCKMKBBXY:6:1101:13362:2844;size=234;,length=100>
##contig=<ID=K00337:301:HCKMKBBXY:6:1101:3417:15328;size=234;,length=100>
##contig=<ID=K00337:301:HCKMKBBXY:6:1117:13321:28868;size=234;,length=100>
##contig=<ID=K00337:301:HCKMKBBXY:7:1101:16599:6589;size=234;,length=100>
##contig=<ID=K00337:301:HCKMKBBXY:5:1101:13230:12251;size=233;,length=100>
##contig=<ID=K00337:301:HCKMKBBXY:5:1101:14397:24788;size=233;,length=100>
##contig=<ID=K00337:301:HCKMKBBXY:5:1101:15930:46012;size=233;,length=100>
##contig=<ID=K00337:301:HCKMKBBXY:5:1101:17858:35004;size=233;,length=100>
##contig=<ID=K00337:301:HCKMKBBXY:5:1101:22394:20392;size=233;,length=100>
##contig=<ID=K00337:301:HCKMKBBXY:5:1101:23236:31206;size=233;,length=100>
##contig=<ID=K00337:301:HCKMKBBXY:5:1101:26068:42513;size=233;,length=100>
##contig=<ID=K00337:301:HCKMKBBXY:5:1101:26108:42161;size=233;,length=100>
##contig=<ID=K00337:301:HCKMKBBXY:5:1101:27529:30169;size=233;,length=100>
##contig=<ID=K00337:301:HCKMKBBXY:5:1101:32299:31013;size=233;,length=100>
##contig=<ID=K00337:301:HCKMKBBXY:5:1101:5426:25351;size=233;,length=100>
##contig=<ID=K00337:301:HCKMKBBXY:5:1101:7486:38697;size=233;,length=100>
##contig=<ID=K00337:301:HCKMKBBXY:5:1102:13626:34037;size=233;,length=100>
##contig=<ID=K00337:301:HCKMKBBXY:5:1102:23399:35251;size=233;,length=100>
##contig=<ID=K00337:301:HCKMKBBXY:5:1102:6238:47612;size=233;,length=100>
##contig=<ID=K00337:301:HCKMKBBXY:5:1103:19573:37413;size=233;,length=100>
##contig=<ID=K00337:301:HCKMKBBXY:6:1101:12946:8699;size=233;,length=100>
##contig=<ID=K00337:301:HCKMKBBXY:6:1101:16143:46240;size=233;,length=100>
##contig=<ID=K00337:301:HCKMKBBXY:6:1101:21014:32490;size=233;,length=100>
##contig=<ID=K00337:301:HCKMKBBXY:6:1101:22343:11020;size=233;,length=100>
##contig=<ID=K00337:301:HCKMKBBXY:5:1101:11109:32103;size=232;,length=100>
##contig=<ID=K00337:301:HCKMKBBXY:5:1101:11434:7240;size=232;,length=100>
##contig=<ID=K00337:301:HCKMKBBXY:5:1101:12083:3055;size=232;,length=100>
##contig=<ID=K00337:301:HCKMKBBXY:5:1101:12195:4514;size=232;,length=100>
##contig=<ID=K00337:301:HCKMKBBXY:5:1101:15016:2404;size=232;,length=100>
##contig=<ID=K00337:301:HCKMKBBXY:5:1101:15067:31083;size=232;,length=100>
##contig=<ID=K00337:301:HCKMKBBXY:5:1101:15108:4954;size=232;,length=100>
##contig=<ID=K00337:301:HCKMKBBXY:5:1101:1560:14818;size=232;,length=100>
##contig=<ID=K00337:301:HCKMKBBXY:5:1101:15686:36622;size=232;,length=100>
##contig=<ID=K00337:301:HCKMKBBXY:5:1101:16285:28024;size=232;,length=100>
##contig=<ID=K00337:301:HCKMKBBXY:5:1101:2706:48632;size=232;,length=100>
##contig=<ID=K00337:301:HCKMKBBXY:5:1101:30502:13728;size=232;,length=100>
##contig=<ID=K00337:301:HCKMKBBXY:5:1101:4340:21008;size=232;,length=100>
##contig=<ID=K00337:301:HCKMKBBXY:5:1101:7172:48104;size=232;,length=100>
##contig=<ID=K00337:301:HCKMKBBXY:5:1102:1144:10053;size=232;,length=100>
##contig=<ID=K00337:301:HCKMKBBXY:5:1102:14641:28833;size=232;,length=100>
##contig=<ID=K00337:301:HCKMKBBXY:5:1102:7202:2897;size=232;,length=100>
##contig=<ID=K00337:301:HCKMKBBXY:6:1101:1397:4127;size=232;,length=98>
##contig=<ID=K00337:301:HCKMKBBXY:6:1103:15341:7785;size=232;,length=100>
##contig=<ID=K00337:301:HCKMKBBXY:5:1101:10703:38539;size=231;,length=100>
##contig=<ID=K00337:301:HCKMKBBXY:5:1101:11129:18951;size=231;,length=100>
##contig=<ID=K00337:301:HCKMKBBXY:5:1101:12012:11337;size=231;,length=100>
##contig=<ID=K00337:301:HCKMKBBXY:5:1101:13382:14484;size=231;,length=100>
##contig=<ID=K00337:301:HCKMKBBXY:5:1101:13382:38644;size=231;,length=100>
##contig=<ID=K00337:301:HCKMKBBXY:5:1101:16579:30679;size=231;,length=100>
##contig=<ID=K00337:301:HCKMKBBXY:5:1101:21024:45977;size=231;,length=100>
##contig=<ID=K00337:301:HCKMKBBXY:5:1101:21085:32648;size=231;,length=100>
##contig=<ID=K00337:301:HCKMKBBXY:5:1101:23652:11565;size=231;,length=100>
##contig=<ID=K00337:301:HCKMKBBXY:5:1101:30117:19531;size=231;,length=100>
##contig=<ID=K00337:301:HCKMKBBXY:5:1101:31050:18968;size=231;,length=100>
##contig=<ID=K00337:301:HCKMKBBXY:5:1101:6005:44359;size=231;,length=100>
##contig=<ID=K00337:301:HCKMKBBXY:5:1101:8471:7345;size=231;,length=100>
##contig=<ID=K00337:301:HCKMKBBXY:5:1102:17158:6818;size=231;,length=100>
##contig=<ID=K00337:301:HCKMKBBXY:5:1102:2676:25755;size=231;,length=100>
##contig=<ID=K00337:301:HCKMKBBXY:6:1101:14509:7644;size=231;,length=100>
##contig=<ID=K00337:301:HCKMKBBXY:6:1101:17990:26898;size=231;,length=100>
##contig=<ID=K00337:301:HCKMKBBXY:6:1101:19309:4356;size=231;,length=100>
##contig=<ID=K00337:301:HCKMKBBXY:7:1101:13332:15487;size=231;,length=100>
##contig=<ID=K00337:301:HCKMKBBXY:7:1101:29447:46082;size=231;,length=100>
##contig=<ID=K00337:301:HCKMKBBXY:5:1101:12733:21131;size=230;,length=100>
##contig=<ID=K00337:301:HCKMKBBXY:5:1101:13656:43304;size=230;,length=100>
##contig=<ID=K00337:301:HCKMKBBXY:5:1101:14570:16788;size=230;,length=100>
##contig=<ID=K00337:301:HCKMKBBXY:5:1101:20435:37994;size=230;,length=100>
##contig=<ID=K00337:301:HCKMKBBXY:5:1101:2270:33141;size=230;,length=100>
##contig=<ID=K00337:301:HCKMKBBXY:5:1101:24211:21113;size=230;,length=100>
##contig=<ID=K00337:301:HCKMKBBXY:5:1101:24474:27479;size=230;,length=100>
##contig=<ID=K00337:301:HCKMKBBXY:5:1101:2615:18792;size=230;,length=100>
##contig=<ID=K00337:301:HCKMKBBXY:5:1102:31487:45537;size=230;,length=100>
##contig=<ID=K00337:301:HCKMKBBXY:5:1103:16762:21113;size=230;,length=100>
##contig=<ID=K00337:301:HCKMKBBXY:6:1101:14884:11776;size=230;,length=100>
##contig=<ID=K00337:301:HCKMKBBXY:6:1101:15351:33545;size=230;,length=100>
##contig=<ID=K00337:301:HCKMKBBXY:6:1101:24515:23329;size=230;,length=100>
##contig=<ID=K00337:301:HCKMKBBXY:5:1101:10186:39752;size=229;,length=100>
##contig=<ID=K00337:301:HCKMKBBXY:5:1101:15859:36675;size=229;,length=100>
##contig=<ID=K00337:301:HCKMKBBXY:5:1101:16599:26740;size=229;,length=100>
##contig=<ID=K00337:301:HCKMKBBXY:5:1101:16772:40649;size=229;,length=100>
##contig=<ID=K00337:301:HCKMKBBXY:5:1101:24221:17896;size=229;,length=100>
##contig=<ID=K00337:301:HCKMKBBXY:5:1101:31040:28903;size=229;,length=100>
##contig=<ID=K00337:301:HCKMKBBXY:5:1102:17574:33141;size=229;,length=100>
##contig=<ID=K00337:301:HCKMKBBXY:6:1101:22901:44693;size=229;,length=100>
##contig=<ID=K00337:301:HCKMKBBXY:6:1102:1661:7011;size=229;,length=100>
##contig=<ID=K00337:301:HCKMKBBXY:7:1101:24068:15803;size=229;,length=100>
##contig=<ID=K00337:301:HCKMKBBXY:4:1101:25723:36991;size=228;,length=100>
##contig=<ID=K00337:301:HCKMKBBXY:5:1101:10409:38767;size=228;,length=100>
##contig=<ID=K00337:301:HCKMKBBXY:5:1101:12256:16788;size=228;,length=100>
##contig=<ID=K00337:301:HCKMKBBXY:5:1101:14083:5323;size=228;,length=100>
##contig=<ID=K00337:301:HCKMKBBXY:5:1101:1418:33387;size=228;,length=99>
##contig=<ID=K00337:301:HCKMKBBXY:5:1101:14357:8752;size=228;,length=100>
##contig=<ID=K00337:301:HCKMKBBXY:5:1101:14458:30134;size=228;,length=100>
##contig=<ID=K00337:301:HCKMKBBXY:5:1101:15128:23944;size=228;,length=100>
##contig=<ID=K00337:301:HCKMKBBXY:5:1101:16447:45607;size=228;,length=100>
##contig=<ID=K00337:301:HCKMKBBXY:5:1101:18385:35145;size=228;,length=100>
##contig=<ID=K00337:301:HCKMKBBXY:5:1101:18487:13095;size=228;,length=100>
##contig=<ID=K00337:301:HCKMKBBXY:5:1101:19410:6044;size=228;,length=100>
##contig=<ID=K00337:301:HCKMKBBXY:5:1101:21724:30978;size=228;,length=100>
##contig=<ID=K00337:301:HCKMKBBXY:5:1101:24880:32824;size=228;,length=100>
##contig=<ID=K00337:301:HCKMKBBXY:5:1101:25885:32982;size=228;,length=100>
##contig=<ID=K00337:301:HCKMKBBXY:5:1101:2950:6114;size=228;,length=100>
##contig=<ID=K00337:301:HCKMKBBXY:5:1101:30086:28762;size=228;,length=100>
##contig=<ID=K00337:301:HCKMKBBXY:6:1101:11667:31453;size=228;,length=100>
##contig=<ID=K00337:301:HCKMKBBXY:6:1101:1235:22801;size=228;,length=100>
##contig=<ID=K00337:301:HCKMKBBXY:6:1101:16143:22713;size=228;,length=100>
##contig=<ID=K00337:301:HCKMKBBXY:6:1102:12581:16506;size=228;,length=100>
##contig=<ID=K00337:301:HCKMKBBXY:5:1101:11403:15522;size=227;,length=100>
##contig=<ID=K00337:301:HCKMKBBXY:5:1101:11667:20621;size=227;,length=100>
##contig=<ID=K00337:301:HCKMKBBXY:5:1101:11667:37079;size=227;,length=100>
##contig=<ID=K00337:301:HCKMKBBXY:5:1101:12012:17139;size=227;,length=100>
##contig=<ID=K00337:301:HCKMKBBXY:5:1101:1235:34266;size=227;,length=100>
##contig=<ID=K00337:301:HCKMKBBXY:5:1101:12682:35497;size=227;,length=100>
##contig=<ID=K00337:301:HCKMKBBXY:5:1101:13058:44130;size=227;,length=100>
##contig=<ID=K00337:301:HCKMKBBXY:5:1101:16285:25105;size=227;,length=100>
##contig=<ID=K00337:301:HCKMKBBXY:5:1101:1702:20058;size=227;,length=100>
##contig=<ID=K00337:301:HCKMKBBXY:5:1101:17066:45238;size=227;,length=100>
##contig=<ID=K00337:301:HCKMKBBXY:5:1101:18264:43585;size=227;,length=100>
##contig=<ID=K00337:301:HCKMKBBXY:5:1101:19218:4971;size=227;,length=100>
##contig=<ID=K00337:301:HCKMKBBXY:5:1101:23064:9807;size=227;,length=100>
##contig=<ID=K00337:301:HCKMKBBXY:5:1101:30371:22045;size=227;,length=100>
##contig=<ID=K00337:301:HCKMKBBXY:5:1101:3041:32402;size=227;,length=100>
##contig=<ID=K00337:301:HCKMKBBXY:5:1101:4472:37765;size=227;,length=100>
##contig=<ID=K00337:301:HCKMKBBXY:5:1101:7182:48157;size=227;,length=100>
##contig=<ID=K00337:301:HCKMKBBXY:5:1102:16853:46698;size=227;,length=100>
##contig=<ID=K00337:301:HCKMKBBXY:5:1102:17503:40367;size=227;,length=100>
##contig=<ID=K00337:301:HCKMKBBXY:5:1102:19106:48526;size=227;,length=100>
##contig=<ID=K00337:301:HCKMKBBXY:5:1103:1428:44763;size=227;,length=100>
##contig=<ID=K00337:301:HCKMKBBXY:5:1103:28351:15557;size=227;,length=100>
##contig=<ID=K00337:301:HCKMKBBXY:6:1101:10855:42284;size=227;,length=100>
##contig=<ID=K00337:301:HCKMKBBXY:6:1101:1519:5112;size=227;,length=100>
##contig=<ID=K00337:301:HCKMKBBXY:7:1101:15696:3336;size=227;,length=100>
##contig=<ID=K00337:301:HCKMKBBXY:5:1101:10521:43533;size=226;,length=100>
##contig=<ID=K00337:301:HCKMKBBXY:5:1101:13545:15117;size=226;,length=100>
##contig=<ID=K00337:301:HCKMKBBXY:5:1101:14681:10405;size=226;,length=100>
##contig=<ID=K00337:301:HCKMKBBXY:5:1101:18568:22485;size=226;,length=100>
##contig=<ID=K00337:301:HCKMKBBXY:5:1101:19045:45256;size=226;,length=100>
##contig=<ID=K00337:301:HCKMKBBXY:5:1101:24353:37185;size=226;,length=100>
##contig=<ID=K00337:301:HCKMKBBXY:5:1101:2879:48263;size=226;,length=100>
##contig=<ID=K00337:301:HCKMKBBXY:5:1101:4168:38187;size=226;,length=100>
##contig=<ID=K00337:301:HCKMKBBXY:5:1101:7557:22889;size=226;,length=100>
##contig=<ID=K00337:301:HCKMKBBXY:5:1102:12895:45291;size=226;,length=100>
##contig=<ID=K00337:301:HCKMKBBXY:5:1102:17452:48755;size=226;,length=100>
##contig=<ID=K00337:301:HCKMKBBXY:5:1102:25033:39207;size=226;,length=100>
##contig=<ID=K00337:301:HCKMKBBXY:5:1102:3549:19214;size=226;,length=100>
##contig=<ID=K00337:301:HCKMKBBXY:5:1104:12530:24190;size=226;,length=100>
##contig=<ID=K00337:301:HCKMKBBXY:6:1101:11272:33651;size=226;,length=100>
##contig=<ID=K00337:301:HCKMKBBXY:6:1101:25986:33651;size=226;,length=100>
##contig=<ID=K00337:301:HCKMKBBXY:6:1102:19431:17614;size=226;,length=100>
##contig=<ID=K00337:301:HCKMKBBXY:7:1101:6614:41264;size=226;,length=100>
##contig=<ID=K00337:301:HCKMKBBXY:5:1101:10744:19091;size=225;,length=100>
##contig=<ID=K00337:301:HCKMKBBXY:5:1101:11992:39787;size=225;,length=100>
##contig=<ID=K00337:301:HCKMKBBXY:5:1101:1763:25122;size=225;,length=100>
##contig=<ID=K00337:301:HCKMKBBXY:5:1101:17766:37835;size=225;,length=100>
##contig=<ID=K00337:301:HCKMKBBXY:5:1101:19370:33299;size=225;,length=100>
##contig=<ID=K00337:301:HCKMKBBXY:5:1101:20902:9614;size=225;,length=100>
##contig=<ID=K00337:301:HCKMKBBXY:5:1101:2108:8418;size=225;,length=100>
##contig=<ID=K00337:301:HCKMKBBXY:5:1101:24099:21940;size=225;,length=100>
##contig=<ID=K00337:301:HCKMKBBXY:5:1101:25915:36552;size=225;,length=100>
##contig=<ID=K00337:301:HCKMKBBXY:5:1101:26971:44570;size=225;,length=100>
##contig=<ID=K00337:301:HCKMKBBXY:5:1101:27336:33211;size=225;,length=100>
##contig=<ID=K00337:301:HCKMKBBXY:5:1101:29609:24771;size=225;,length=100>
##contig=<ID=K00337:301:HCKMKBBXY:5:1101:31091:17597;size=225;,length=100>
##contig=<ID=K00337:301:HCKMKBBXY:5:1101:31365:42900;size=225;,length=100>
##contig=<ID=K00337:301:HCKMKBBXY:5:1101:6796:6097;size=225;,length=100>
##contig=<ID=K00337:301:HCKMKBBXY:5:1102:16934:10721;size=225;,length=100>
##contig=<ID=K00337:301:HCKMKBBXY:6:1101:14245:2791;size=225;,length=100>
##contig=<ID=K00337:301:HCKMKBBXY:6:1101:16437:13588;size=225;,length=100>
##contig=<ID=K00337:301:HCKMKBBXY:6:1101:17706:38609;size=225;,length=100>
##contig=<ID=K00337:301:HCKMKBBXY:4:1101:10744:41352;size=224;,length=100>
##contig=<ID=K00337:301:HCKMKBBXY:5:1101:10358:48421;size=224;,length=100>
##contig=<ID=K00337:301:HCKMKBBXY:5:1101:11424:44500;size=224;,length=100>
##contig=<ID=K00337:301:HCKMKBBXY:5:1101:13362:37871;size=224;,length=100>
##contig=<ID=K00337:301:HCKMKBBXY:5:1101:14042:32472;size=224;,length=100>
##contig=<ID=K00337:301:HCKMKBBXY:5:1101:15300:13588;size=224;,length=100>
##contig=<ID=K00337:301:HCKMKBBXY:5:1101:16599:35251;size=224;,length=100>
##contig=<ID=K00337:301:HCKMKBBXY:5:1101:1732:37027;size=224;,length=100>
##contig=<ID=K00337:301:HCKMKBBXY:5:1101:23429:28938;size=224;,length=100>
##contig=<ID=K00337:301:HCKMKBBXY:5:1101:23490:36007;size=224;,length=100>
##contig=<ID=K00337:301:HCKMKBBXY:5:1101:28747:38785;size=224;,length=100>
##contig=<ID=K00337:301:HCKMKBBXY:5:1101:5507:44060;size=224;,length=100>
##contig=<ID=K00337:301:HCKMKBBXY:5:1102:14357:10194;size=224;,length=100>
##contig=<ID=K00337:301:HCKMKBBXY:5:1102:16336:21957;size=224;,length=100>
##contig=<ID=K00337:301:HCKMKBBXY:5:1102:19116:15170;size=224;,length=100>
##contig=<ID=K00337:301:HCKMKBBXY:5:1103:7212:48421;size=224;,length=100>
##contig=<ID=K00337:301:HCKMKBBXY:6:1101:11728:35532;size=224;,length=100>
##contig=<ID=K00337:301:HCKMKBBXY:6:1101:1803:3494;size=224;,length=100>
##contig=<ID=K00337:301:HCKMKBBXY:6:1101:19228:2598;size=224;,length=100>
##contig=<ID=K00337:301:HCKMKBBXY:6:1102:12682:34969;size=224;,length=100>
##contig=<ID=K00337:301:HCKMKBBXY:7:1101:18071:48702;size=224;,length=100>
##contig=<ID=K00337:301:HCKMKBBXY:7:1103:10744:36886;size=224;,length=97>
##contig=<ID=K00337:301:HCKMKBBXY:7:1203:3082:36095;size=224;,length=98>
##contig=<ID=K00337:301:HCKMKBBXY:5:1101:10186:7363;size=223;,length=100>
##contig=<ID=K00337:301:HCKMKBBXY:5:1101:11982:33756;size=223;,length=100>
##contig=<ID=K00337:301:HCKMKBBXY:5:1101:12114:21711;size=223;,length=100>
##contig=<ID=K00337:301:HCKMKBBXY:5:1101:13626:42302;size=223;,length=100>
##contig=<ID=K00337:301:HCKMKBBXY:5:1101:18771:19636;size=223;,length=100>
##contig=<ID=K00337:301:HCKMKBBXY:5:1101:19258:42425;size=223;,length=100>
##contig=<ID=K00337:301:HCKMKBBXY:5:1101:20527:14766;size=223;,length=100>
##contig=<ID=K00337:301:HCKMKBBXY:5:1101:22891:22485;size=223;,length=100>
##contig=<ID=K00337:301:HCKMKBBXY:5:1101:26991:47172;size=223;,length=100>
##contig=<ID=K00337:301:HCKMKBBXY:5:1101:28473:28920;size=223;,length=100>
##contig=<ID=K00337:301:HCKMKBBXY:5:1101:3153:14203;size=223;,length=100>
##contig=<ID=K00337:301:HCKMKBBXY:5:1102:11677:28657;size=223;,length=100>
##contig=<ID=K00337:301:HCKMKBBXY:5:1102:12713:5235;size=223;,length=100>
##contig=<ID=K00337:301:HCKMKBBXY:5:1102:18730:38170;size=223;,length=100>
##contig=<ID=K00337:301:HCKMKBBXY:5:1102:6492:22239;size=223;,length=100>
##contig=<ID=K00337:301:HCKMKBBXY:5:1102:8105:45256;size=223;,length=100>
##contig=<ID=K00337:301:HCKMKBBXY:5:1103:22282:43656;size=223;,length=97>
##contig=<ID=K00337:301:HCKMKBBXY:6:1101:14549:14572;size=223;,length=100>
##contig=<ID=K00337:301:HCKMKBBXY:6:1101:23896:32842;size=223;,length=100>
##contig=<ID=K00337:301:HCKMKBBXY:6:1101:28260:48350;size=223;,length=100>
##contig=<ID=K00337:301:HCKMKBBXY:6:2208:32380:16313;size=223;,length=97>
##contig=<ID=K00337:301:HCKMKBBXY:7:1101:15412:4884;size=223;,length=100>
##contig=<ID=K00337:301:HCKMKBBXY:5:1101:10724:16946;size=222;,length=100>
##contig=<ID=K00337:301:HCKMKBBXY:5:1101:11008:37132;size=222;,length=100>
##contig=<ID=K00337:301:HCKMKBBXY:5:1101:12286:7099;size=222;,length=100>
##contig=<ID=K00337:301:HCKMKBBXY:5:1101:12976:35233;size=222;,length=100>
##contig=<ID=K00337:301:HCKMKBBXY:5:1101:13352:34020;size=222;,length=100>
##contig=<ID=K00337:301:HCKMKBBXY:5:1101:15574:38961;size=222;,length=100>
##contig=<ID=K00337:301:HCKMKBBXY:5:1101:15747:42636;size=222;,length=100>
##contig=<ID=K00337:301:HCKMKBBXY:5:1101:16640:33316;size=222;,length=100>
##contig=<ID=K00337:301:HCKMKBBXY:5:1101:16670:4145;size=222;,length=100>
##contig=<ID=K00337:301:HCKMKBBXY:5:1101:19563:23048;size=222;,length=100>
##contig=<ID=K00337:301:HCKMKBBXY:5:1101:1996:27989;size=222;,length=100>
##contig=<ID=K00337:301:HCKMKBBXY:5:1101:3681:29677;size=222;,length=100>
##contig=<ID=K00337:301:HCKMKBBXY:6:1101:12337:23153;size=222;,length=100>
##contig=<ID=K00337:301:HCKMKBBXY:6:1101:23896:5341;size=222;,length=100>
##contig=<ID=K00337:301:HCKMKBBXY:6:1101:26474:5517;size=222;,length=100>
##contig=<ID=K00337:301:HCKMKBBXY:6:1102:12297:7222;size=222;,length=100>
##contig=<ID=K00337:301:HCKMKBBXY:7:1103:17675:48263;size=222;,length=100>
##contig=<ID=K00337:301:HCKMKBBXY:4:1101:30797:14906;size=221;,length=100>
##contig=<ID=K00337:301:HCKMKBBXY:5:1101:10257:14027;size=221;,length=100>
##contig=<ID=K00337:301:HCKMKBBXY:5:1101:10876:49107;size=221;,length=100>
##contig=<ID=K00337:301:HCKMKBBXY:5:1101:11150:41458;size=221;,length=100>
##contig=<ID=K00337:301:HCKMKBBXY:5:1101:11749:48720;size=221;,length=100>
##contig=<ID=K00337:301:HCKMKBBXY:5:1101:14235:11601;size=221;,length=100>
##contig=<ID=K00337:301:HCKMKBBXY:5:1101:17330:10000;size=221;,length=100>
##contig=<ID=K00337:301:HCKMKBBXY:5:1101:17492:34407;size=221;,length=100>
##contig=<ID=K00337:301:HCKMKBBXY:5:1101:19512:20568;size=221;,length=100>
##contig=<ID=K00337:301:HCKMKBBXY:5:1101:20537:37361;size=221;,length=100>
##contig=<ID=K00337:301:HCKMKBBXY:5:1101:26737:44939;size=221;,length=100>
##contig=<ID=K00337:301:HCKMKBBXY:5:1101:30431:8928;size=221;,length=100>
##contig=<ID=K00337:301:HCKMKBBXY:5:1101:8176:3354;size=221;,length=100>
##contig=<ID=K00337:301:HCKMKBBXY:5:1102:11901:22186;size=221;,length=100>
##contig=<ID=K00337:301:HCKMKBBXY:5:1102:28270:26916;size=221;,length=100>
##contig=<ID=K00337:301:HCKMKBBXY:6:1101:12987:19214;size=221;,length=100>
##contig=<ID=K00337:301:HCKMKBBXY:6:1101:13230:25966;size=221;,length=100>
##contig=<ID=K00337:301:HCKMKBBXY:6:1101:21085:25333;size=221;,length=100>
##contig=<ID=K00337:301:HCKMKBBXY:6:1101:30868:6062;size=221;,length=100>
##contig=<ID=K00337:301:HCKMKBBXY:6:1102:7273:27074;size=221;,length=100>
##contig=<ID=K00337:301:HCKMKBBXY:7:1101:20253:14432;size=221;,length=100>
##contig=<ID=K00337:301:HCKMKBBXY:5:1101:10592:45097;size=220;,length=100>
##contig=<ID=K00337:301:HCKMKBBXY:5:1101:10693:40350;size=220;,length=100>
##contig=<ID=K00337:301:HCKMKBBXY:5:1101:12560:45520;size=220;,length=100>
##contig=<ID=K00337:301:HCKMKBBXY:5:1101:1286:6923;size=220;,length=100>
##contig=<ID=K00337:301:HCKMKBBXY:5:1101:13301:14449;size=220;,length=100>
##contig=<ID=K00337:301:HCKMKBBXY:5:1101:1407:33334;size=220;,length=100>
##contig=<ID=K00337:301:HCKMKBBXY:5:1101:16315:33141;size=220;,length=100>
##contig=<ID=K00337:301:HCKMKBBXY:5:1101:16721:3108;size=220;,length=100>
##contig=<ID=K00337:301:HCKMKBBXY:5:1101:16934:2914;size=220;,length=100>
##contig=<ID=K00337:301:HCKMKBBXY:5:1101:18030:11319;size=220;,length=100>
##contig=<ID=K00337:301:HCKMKBBXY:5:1101:22313:4215;size=220;,length=100>
##contig=<ID=K00337:301:HCKMKBBXY:5:1101:27813:14062;size=220;,length=100>
##contig=<ID=K00337:301:HCKMKBBXY:5:1101:6654:24489;size=220;,length=100>
##contig=<ID=K00337:301:HCKMKBBXY:5:1101:7090:8893;size=220;,length=100>
##contig=<ID=K00337:301:HCKMKBBXY:5:1102:12002:26934;size=220;,length=100>
##contig=<ID=K00337:301:HCKMKBBXY:5:1102:20375:22239;size=220;,length=100>
##contig=<ID=K00337:301:HCKMKBBXY:6:1101:11302:22239;size=220;,length=100>
##contig=<ID=K00337:301:HCKMKBBXY:6:1101:15402:2932;size=220;,length=100>
##contig=<ID=K00337:301:HCKMKBBXY:6:1101:3589:6097;size=220;,length=100>
##contig=<ID=K00337:301:HCKMKBBXY:6:1105:24870:17685;size=220;,length=100>
##contig=<ID=K00337:301:HCKMKBBXY:7:1101:13748:47717;size=220;,length=100>
##contig=<ID=K00337:301:HCKMKBBXY:7:1101:16467:32173;size=220;,length=100>
##contig=<ID=K00337:301:HCKMKBBXY:5:1101:14346:45625;size=219;,length=100>
##contig=<ID=K00337:301:HCKMKBBXY:5:1101:16427:16700;size=219;,length=100>
##contig=<ID=K00337:301:HCKMKBBXY:5:1101:17432:41827;size=219;,length=100>
##contig=<ID=K00337:301:HCKMKBBXY:5:1101:18477:7345;size=219;,length=100>
##contig=<ID=K00337:301:HCKMKBBXY:5:1101:20750:37976;size=219;,length=100>
##contig=<ID=K00337:301:HCKMKBBXY:5:1101:21420:39312;size=219;,length=100>
##contig=<ID=K00337:301:HCKMKBBXY:5:1101:23104:8576;size=219;,length=100>
##contig=<ID=K00337:301:HCKMKBBXY:5:1101:25398:36956;size=219;,length=100>
##contig=<ID=K00337:301:HCKMKBBXY:5:1101:26768:47735;size=219;,length=100>
##contig=<ID=K00337:301:HCKMKBBXY:5:1101:27499:37994;size=219;,length=100>
##contig=<ID=K00337:301:HCKMKBBXY:5:1101:27590:32982;size=219;,length=100>
##contig=<ID=K00337:301:HCKMKBBXY:5:1101:27762:33387;size=219;,length=100>
##contig=<ID=K00337:301:HCKMKBBXY:5:1101:9922:29026;size=219;,length=100>
##contig=<ID=K00337:301:HCKMKBBXY:5:1102:2534:21324;size=219;,length=100>
##contig=<ID=K00337:301:HCKMKBBXY:5:1202:10125:38134;size=219;,length=100>
##contig=<ID=K00337:301:HCKMKBBXY:6:1101:1286:2387;size=219;,length=100>
##contig=<ID=K00337:301:HCKMKBBXY:6:1102:17249:48579;size=219;,length=100>
##contig=<ID=K00337:301:HCKMKBBXY:6:1123:16752:4426;size=219;,length=100>
##contig=<ID=K00337:301:HCKMKBBXY:5:1101:10866:44130;size=218;,length=100>
##contig=<ID=K00337:301:HCKMKBBXY:5:1101:10937:25966;size=218;,length=100>
##contig=<ID=K00337:301:HCKMKBBXY:5:1101:11201:46012;size=218;,length=91>
##contig=<ID=K00337:301:HCKMKBBXY:5:1101:12083:43955;size=218;,length=100>
##contig=<ID=K00337:301:HCKMKBBXY:5:1101:13900:12603;size=218;,length=100>
##contig=<ID=K00337:301:HCKMKBBXY:5:1101:14204:3987;size=218;,length=100>
##contig=<ID=K00337:301:HCKMKBBXY:5:1101:1590:20885;size=218;,length=100>
##contig=<ID=K00337:301:HCKMKBBXY:5:1101:20243:8471;size=218;,length=100>
##contig=<ID=K00337:301:HCKMKBBXY:5:1101:23561:45309;size=218;,length=100>
##contig=<ID=K00337:301:HCKMKBBXY:5:1101:24850:18669;size=218;,length=100>
##contig=<ID=K00337:301:HCKMKBBXY:5:1101:25723:14906;size=218;,length=100>
##contig=<ID=K00337:301:HCKMKBBXY:5:1101:28239:15434;size=218;,length=100>
##contig=<ID=K00337:301:HCKMKBBXY:5:1101:28473:31699;size=218;,length=100>
##contig=<ID=K00337:301:HCKMKBBXY:5:1102:12063:26371;size=218;,length=100>
##contig=<ID=K00337:301:HCKMKBBXY:6:1101:10967:27356;size=218;,length=100>
##contig=<ID=K00337:301:HCKMKBBXY:6:1101:7527:36974;size=218;,length=100>
##contig=<ID=K00337:301:HCKMKBBXY:5:1101:18010:22995;size=217;,length=100>
##contig=<ID=K00337:301:HCKMKBBXY:5:1101:19776:38046;size=217;,length=100>
##contig=<ID=K00337:301:HCKMKBBXY:5:1101:20303:26793;size=217;,length=100>
##contig=<ID=K00337:301:HCKMKBBXY:5:1101:20709:8260;size=217;,length=100>
##contig=<ID=K00337:301:HCKMKBBXY:5:1101:21410:41264;size=217;,length=100>
##contig=<ID=K00337:301:HCKMKBBXY:5:1101:21633:31734;size=217;,length=100>
##contig=<ID=K00337:301:HCKMKBBXY:5:1101:2189:37712;size=217;,length=98>
##contig=<ID=K00337:301:HCKMKBBXY:5:1101:22353:30626;size=217;,length=100>
##contig=<ID=K00337:301:HCKMKBBXY:5:1101:2331:26705;size=217;,length=100>
##contig=<ID=K00337:301:HCKMKBBXY:5:1101:27154:44675;size=217;,length=100>
##contig=<ID=K00337:301:HCKMKBBXY:5:1101:6451:25544;size=217;,length=100>
##contig=<ID=K00337:301:HCKMKBBXY:5:1103:28331:27443;size=217;,length=100>
##contig=<ID=K00337:301:HCKMKBBXY:5:1121:18954:13588;size=217;,length=100>
##contig=<ID=K00337:301:HCKMKBBXY:6:1101:15524:25228;size=217;,length=100>
##contig=<ID=K00337:301:HCKMKBBXY:4:1101:32654:45097;size=216;,length=100>
##contig=<ID=K00337:301:HCKMKBBXY:5:1101:11302:9438;size=216;,length=100>
##contig=<ID=K00337:301:HCKMKBBXY:5:1101:11556:23100;size=216;,length=100>
##contig=<ID=K00337:301:HCKMKBBXY:5:1101:13342:32138;size=216;,length=100>
##contig=<ID=K00337:301:HCKMKBBXY:5:1101:14681:3266;size=216;,length=100>
##contig=<ID=K00337:301:HCKMKBBXY:5:1101:16650:2738;size=216;,length=100>
##contig=<ID=K00337:301:HCKMKBBXY:5:1101:18680:16665;size=216;,length=100>
##contig=<ID=K00337:301:HCKMKBBXY:5:1101:19522:5007;size=216;,length=100>
##contig=<ID=K00337:301:HCKMKBBXY:5:1101:23480:5710;size=216;,length=100>
##contig=<ID=K00337:301:HCKMKBBXY:5:1101:25530:10141;size=216;,length=100>
##contig=<ID=K00337:301:HCKMKBBXY:5:1101:26768:24947;size=216;,length=100>
##contig=<ID=K00337:301:HCKMKBBXY:5:1101:29833:39893;size=216;,length=100>
##contig=<ID=K00337:301:HCKMKBBXY:5:1101:30137:47876;size=216;,length=100>
##contig=<ID=K00337:301:HCKMKBBXY:5:1101:31284:9491;size=216;,length=100>
##contig=<ID=K00337:301:HCKMKBBXY:5:1101:4300:15135;size=216;,length=100>
##contig=<ID=K00337:301:HCKMKBBXY:5:1101:6756:10493;size=216;,length=100>
##contig=<ID=K00337:301:HCKMKBBXY:5:1101:7080:10036;size=216;,length=100>
##contig=<ID=K00337:301:HCKMKBBXY:5:1101:9049:33457;size=216;,length=100>
##contig=<ID=K00337:301:HCKMKBBXY:5:1102:18091:20850;size=216;,length=100>
##contig=<ID=K00337:301:HCKMKBBXY:5:1103:15138:17280;size=216;,length=100>
##contig=<ID=K00337:301:HCKMKBBXY:6:1101:10906:2387;size=216;,length=100>
##contig=<ID=K00337:301:HCKMKBBXY:6:1101:15108:11460;size=216;,length=100>
##contig=<ID=K00337:301:HCKMKBBXY:6:1101:25905:19091;size=216;,length=100>
##contig=<ID=K00337:301:HCKMKBBXY:6:1101:26311:38679;size=216;,length=100>
##contig=<ID=K00337:301:HCKMKBBXY:5:1101:10165:24278;size=215;,length=100>
##contig=<ID=K00337:301:HCKMKBBXY:5:1101:13190:31453;size=215;,length=100>
##contig=<ID=K00337:301:HCKMKBBXY:5:1101:14570:19777;size=215;,length=100>
##contig=<ID=K00337:301:HCKMKBBXY:5:1101:15047:46592;size=215;,length=100>
##contig=<ID=K00337:301:HCKMKBBXY:5:1101:19380:23681;size=215;,length=100>
##contig=<ID=K00337:301:HCKMKBBXY:5:1101:20273:7926;size=215;,length=100>
##contig=<ID=K00337:301:HCKMKBBXY:5:1101:21318:4251;size=215;,length=100>
##contig=<ID=K00337:301:HCKMKBBXY:5:1101:25104:26037;size=215;,length=100>
##contig=<ID=K00337:301:HCKMKBBXY:5:1101:26372:14027;size=215;,length=100>
##contig=<ID=K00337:301:HCKMKBBXY:5:1101:28737:45273;size=215;,length=100>
##contig=<ID=K00337:301:HCKMKBBXY:5:1101:32106:38170;size=215;,length=100>
##contig=<ID=K00337:301:HCKMKBBXY:5:1101:3985:17157;size=215;,length=100>
##contig=<ID=K00337:301:HCKMKBBXY:5:1102:12753:47647;size=215;,length=100>
##contig=<ID=K00337:301:HCKMKBBXY:5:1102:13068:5147;size=215;,length=100>
##contig=<ID=K00337:301:HCKMKBBXY:5:1102:22069:24929;size=215;,length=100>
##contig=<ID=K00337:301:HCKMKBBXY:5:1102:25784:20392;size=215;,length=100>
##contig=<ID=K00337:301:HCKMKBBXY:5:1102:26017:46575;size=215;,length=100>
##contig=<ID=K00337:301:HCKMKBBXY:5:1114:12063:24507;size=215;,length=98>
##contig=<ID=K00337:301:HCKMKBBXY:6:1101:16944:41581;size=215;,length=100>
##contig=<ID=K00337:301:HCKMKBBXY:6:1101:23013:13799;size=215;,length=100>
##contig=<ID=K00337:301:HCKMKBBXY:6:1213:31132:37290;size=215;,length=99>
##contig=<ID=K00337:301:HCKMKBBXY:5:1101:11119:21641;size=214;,length=100>
##contig=<ID=K00337:301:HCKMKBBXY:5:1101:11911:38556;size=214;,length=100>
##contig=<ID=K00337:301:HCKMKBBXY:5:1101:12388:5728;size=214;,length=100>
##contig=<ID=K00337:301:HCKMKBBXY:5:1101:12865:16225;size=214;,length=100>
##contig=<ID=K00337:301:HCKMKBBXY:5:1101:13555:2334;size=214;,length=100>
##contig=<ID=K00337:301:HCKMKBBXY:5:1101:15757:39348;size=214;,length=100>
##contig=<ID=K00337:301:HCKMKBBXY:5:1101:16528:43814;size=214;,length=100>
##contig=<ID=K00337:301:HCKMKBBXY:5:1101:18193:36921;size=214;,length=100>
##contig=<ID=K00337:301:HCKMKBBXY:5:1101:27438:34934;size=214;,length=100>
##contig=<ID=K00337:301:HCKMKBBXY:5:1101:7476:11073;size=214;,length=100>
##contig=<ID=K00337:301:HCKMKBBXY:5:1102:14681:3301;size=214;,length=100>
##contig=<ID=K00337:301:HCKMKBBXY:5:1102:15209:42653;size=214;,length=100>
##contig=<ID=K00337:301:HCKMKBBXY:6:1101:12520:19953;size=214;,length=100>
##contig=<ID=K00337:301:HCKMKBBXY:6:1101:12997:21975;size=214;,length=100>
##contig=<ID=K00337:301:HCKMKBBXY:6:1101:26291:20006;size=214;,length=100>
##contig=<ID=K00337:301:HCKMKBBXY:6:1101:6857:20375;size=214;,length=100>
##contig=<ID=K00337:301:HCKMKBBXY:6:1102:24688:26160;size=214;,length=100>
##contig=<ID=K00337:301:HCKMKBBXY:5:1101:10135:48280;size=213;,length=100>
##contig=<ID=K00337:301:HCKMKBBXY:5:1101:10226:29343;size=213;,length=100>
##contig=<ID=K00337:301:HCKMKBBXY:5:1101:10318:34073;size=213;,length=100>
##contig=<ID=K00337:301:HCKMKBBXY:5:1101:10348:23364;size=213;,length=100>
##contig=<ID=K00337:301:HCKMKBBXY:5:1101:11312:7908;size=213;,length=100>
##contig=<ID=K00337:301:HCKMKBBXY:5:1101:11688:44605;size=213;,length=100>
##contig=<ID=K00337:301:HCKMKBBXY:5:1101:1225:5165;size=213;,length=100>
##contig=<ID=K00337:301:HCKMKBBXY:5:1101:13159:46065;size=213;,length=100>
##contig=<ID=K00337:301:HCKMKBBXY:5:1101:13250:6695;size=213;,length=100>
##contig=<ID=K00337:301:HCKMKBBXY:5:1101:14326:6906;size=213;,length=100>
##contig=<ID=K00337:301:HCKMKBBXY:5:1101:15747:41405;size=213;,length=100>
##contig=<ID=K00337:301:HCKMKBBXY:5:1101:15869:42741;size=213;,length=100>
##contig=<ID=K00337:301:HCKMKBBXY:5:1101:18649:14713;size=213;,length=100>
##contig=<ID=K00337:301:HCKMKBBXY:5:1101:19705:20480;size=213;,length=100>
##contig=<ID=K00337:301:HCKMKBBXY:5:1101:21156:36851;size=213;,length=100>
##contig=<ID=K00337:301:HCKMKBBXY:5:1101:3031:7134;size=213;,length=100>
##contig=<ID=K00337:301:HCKMKBBXY:5:1101:30360:46434;size=213;,length=100>
##contig=<ID=K00337:301:HCKMKBBXY:5:1102:10764:31681;size=213;,length=100>
##contig=<ID=K00337:301:HCKMKBBXY:5:1206:31943:15451;size=213;,length=97>
##contig=<ID=K00337:301:HCKMKBBXY:6:1101:12297:5077;size=213;,length=100>
##contig=<ID=K00337:301:HCKMKBBXY:6:1101:21491:40526;size=213;,length=100>
##contig=<ID=K00337:301:HCKMKBBXY:6:1101:22272:5165;size=213;,length=100>
##contig=<ID=K00337:301:HCKMKBBXY:6:1101:26737:16911;size=213;,length=100>
##contig=<ID=K00337:301:HCKMKBBXY:4:1101:11069:31646;size=212;,length=100>
##contig=<ID=K00337:301:HCKMKBBXY:4:1101:18264:14748;size=212;,length=100>
##contig=<ID=K00337:301:HCKMKBBXY:5:1101:10815:45836;size=212;,length=100>
##contig=<ID=K00337:301:HCKMKBBXY:5:1101:13606:7767;size=212;,length=100>
##contig=<ID=K00337:301:HCKMKBBXY:5:1101:13951:27145;size=212;,length=100>
##contig=<ID=K00337:301:HCKMKBBXY:5:1101:16640:24665;size=212;,length=100>
##contig=<ID=K00337:301:HCKMKBBXY:5:1101:17300:22045;size=212;,length=100>
##contig=<ID=K00337:301:HCKMKBBXY:5:1101:18690:29096;size=212;,length=100>
##contig=<ID=K00337:301:HCKMKBBXY:5:1101:20395:10844;size=212;,length=100>
##contig=<ID=K00337:301:HCKMKBBXY:5:1101:21207:35708;size=212;,length=100>
##contig=<ID=K00337:301:HCKMKBBXY:5:1101:21379:29290;size=212;,length=100>
##contig=<ID=K00337:301:HCKMKBBXY:5:1101:22404:6554;size=212;,length=100>
##contig=<ID=K00337:301:HCKMKBBXY:5:1101:23500:31839;size=212;,length=100>
##contig=<ID=K00337:301:HCKMKBBXY:5:1101:26392:14133;size=212;,length=100>
##contig=<ID=K00337:301:HCKMKBBXY:5:1101:2970:28481;size=212;,length=100>
##contig=<ID=K00337:301:HCKMKBBXY:5:1101:9435:46293;size=212;,length=100>
##contig=<ID=K00337:301:HCKMKBBXY:5:1102:10135:46487;size=212;,length=100>
##contig=<ID=K00337:301:HCKMKBBXY:5:1125:2564:7451;size=212;,length=100>
##contig=<ID=K00337:301:HCKMKBBXY:6:1101:10734:9227;size=212;,length=100>
##contig=<ID=K00337:301:HCKMKBBXY:6:1101:16579:18265;size=212;,length=100>
##contig=<ID=K00337:301:HCKMKBBXY:7:1102:1468:43779;size=212;,length=100>
##contig=<ID=K00337:301:HCKMKBBXY:5:1101:13352:42284;size=211;,length=100>
##contig=<ID=K00337:301:HCKMKBBXY:5:1101:17218:13711;size=211;,length=100>
##contig=<ID=K00337:301:HCKMKBBXY:5:1101:29548:22098;size=211;,length=100>
##contig=<ID=K00337:301:HCKMKBBXY:5:1101:4117:32894;size=211;,length=100>
##contig=<ID=K00337:301:HCKMKBBXY:5:1102:11424:26107;size=211;,length=100>
##contig=<ID=K00337:301:HCKMKBBXY:5:1102:5244:14730;size=211;,length=100>
##contig=<ID=K00337:301:HCKMKBBXY:5:1103:31903:43796;size=211;,length=100>
##contig=<ID=K00337:301:HCKMKBBXY:5:1206:13951:10440;size=211;,length=99>
##contig=<ID=K00337:301:HCKMKBBXY:6:1101:11424:48720;size=211;,length=100>
##contig=<ID=K00337:301:HCKMKBBXY:5:1101:10450:23223;size=210;,length=100>
##contig=<ID=K00337:301:HCKMKBBXY:5:1101:10845:19197;size=210;,length=100>
##contig=<ID=K00337:301:HCKMKBBXY:5:1101:10886:15293;size=210;,length=100>
##contig=<ID=K00337:301:HCKMKBBXY:5:1101:11058:20093;size=210;,length=100>
##contig=<ID=K00337:301:HCKMKBBXY:5:1101:16538:18827;size=210;,length=100>
##contig=<ID=K00337:301:HCKMKBBXY:5:1101:17614:25087;size=210;,length=100>
##contig=<ID=K00337:301:HCKMKBBXY:5:1101:17736:45414;size=210;,length=100>
##contig=<ID=K00337:301:HCKMKBBXY:5:1101:1966:36341;size=210;,length=100>
##contig=<ID=K00337:301:HCKMKBBXY:5:1101:22567:8945;size=210;,length=100>
##contig=<ID=K00337:301:HCKMKBBXY:5:1101:3346:19988;size=210;,length=98>
##contig=<ID=K00337:301:HCKMKBBXY:5:1101:3407:31945;size=210;,length=100>
##contig=<ID=K00337:301:HCKMKBBXY:5:1101:5792:41387;size=210;,length=100>
##contig=<ID=K00337:301:HCKMKBBXY:5:1102:16275:21430;size=210;,length=100>
##contig=<ID=K00337:301:HCKMKBBXY:6:1101:12510:12234;size=210;,length=100>
##contig=<ID=K00337:301:HCKMKBBXY:7:1101:30137:16823;size=210;,length=100>
##contig=<ID=K00337:301:HCKMKBBXY:4:1101:11008:33510;size=209;,length=100>
##contig=<ID=K00337:301:HCKMKBBXY:5:1101:10348:24841;size=209;,length=100>
##contig=<ID=K00337:301:HCKMKBBXY:5:1101:11647:48227;size=209;,length=100>
##contig=<ID=K00337:301:HCKMKBBXY:5:1101:15006:5622;size=209;,length=100>
##contig=<ID=K00337:301:HCKMKBBXY:5:1101:15250:19970;size=209;,length=100>
##contig=<ID=K00337:301:HCKMKBBXY:5:1101:17645:12656;size=209;,length=100>
##contig=<ID=K00337:301:HCKMKBBXY:5:1101:19268:30450;size=209;,length=100>
##contig=<ID=K00337:301:HCKMKBBXY:5:1101:23937:23241;size=209;,length=100>
##contig=<ID=K00337:301:HCKMKBBXY:5:1101:2493:8734;size=209;,length=100>
##contig=<ID=K00337:301:HCKMKBBXY:5:1101:29579:43216;size=209;,length=100>
##contig=<ID=K00337:301:HCKMKBBXY:5:1101:31081:18740;size=209;,length=100>
##contig=<ID=K00337:301:HCKMKBBXY:5:1101:7344:25158;size=209;,length=100>
##contig=<ID=K00337:301:HCKMKBBXY:5:1102:1722:47911;size=209;,length=99>
##contig=<ID=K00337:301:HCKMKBBXY:5:1102:24901:13412;size=209;,length=100>
##contig=<ID=K00337:301:HCKMKBBXY:5:1103:2158:41036;size=209;,length=100>
##contig=<ID=K00337:301:HCKMKBBXY:5:1103:7649:43093;size=209;,length=100>
##contig=<ID=K00337:301:HCKMKBBXY:6:1101:16488:33123;size=209;,length=100>
##contig=<ID=K00337:301:HCKMKBBXY:6:1101:5518:39154;size=209;,length=100>
##contig=<ID=K00337:301:HCKMKBBXY:6:1102:10105:33914;size=209;,length=100>
##contig=<ID=K00337:301:HCKMKBBXY:5:1101:10835:48052;size=208;,length=100>
##contig=<ID=K00337:301:HCKMKBBXY:5:1101:11535:20990;size=208;,length=100>
##contig=<ID=K00337:301:HCKMKBBXY:5:1101:1164:20357;size=208;,length=100>
##contig=<ID=K00337:301:HCKMKBBXY:5:1101:12175:45484;size=208;,length=100>
##contig=<ID=K00337:301:HCKMKBBXY:5:1101:14012:16594;size=208;,length=100>
##contig=<ID=K00337:301:HCKMKBBXY:5:1101:14133:44658;size=208;,length=100>
##contig=<ID=K00337:301:HCKMKBBXY:5:1101:14915:27725;size=208;,length=100>
##contig=<ID=K00337:301:HCKMKBBXY:5:1101:15250:38574;size=208;,length=100>
##contig=<ID=K00337:301:HCKMKBBXY:5:1101:16975:17438;size=208;,length=100>
##contig=<ID=K00337:301:HCKMKBBXY:5:1101:19106:32560;size=208;,length=100>
##contig=<ID=K00337:301:HCKMKBBXY:5:1101:19299:31136;size=208;,length=100>
##contig=<ID=K00337:301:HCKMKBBXY:5:1101:20912:20357;size=208;,length=100>
##contig=<ID=K00337:301:HCKMKBBXY:5:1101:21085:33246;size=208;,length=100>
##contig=<ID=K00337:301:HCKMKBBXY:5:1101:24292:21219;size=208;,length=100>
##contig=<ID=K00337:301:HCKMKBBXY:5:1101:26524:43374;size=208;,length=100>
##contig=<ID=K00337:301:HCKMKBBXY:5:1101:26646:36306;size=208;,length=100>
##contig=<ID=K00337:301:HCKMKBBXY:5:1102:18325:35426;size=208;,length=100>
##contig=<ID=K00337:301:HCKMKBBXY:5:1102:18842:45572;size=208;,length=100>
##contig=<ID=K00337:301:HCKMKBBXY:5:1102:20923:46750;size=208;,length=100>
##contig=<ID=K00337:301:HCKMKBBXY:5:1102:8694:37167;size=208;,length=100>
##contig=<ID=K00337:301:HCKMKBBXY:5:1103:12408:47893;size=208;,length=100>
##contig=<ID=K00337:301:HCKMKBBXY:5:1103:31720:44922;size=208;,length=100>
##contig=<ID=K00337:301:HCKMKBBXY:6:1101:10896:25896;size=208;,length=100>
##contig=<ID=K00337:301:HCKMKBBXY:6:1101:12865:19988;size=208;,length=100>
##contig=<ID=K00337:301:HCKMKBBXY:6:1101:13930:19548;size=208;,length=100>
##contig=<ID=K00337:301:HCKMKBBXY:6:1101:16518:16542;size=208;,length=100>
##contig=<ID=K00337:301:HCKMKBBXY:6:1101:2321:10686;size=208;,length=100>
##contig=<ID=K00337:301:HCKMKBBXY:4:1102:17279:45713;size=207;,length=100>
##contig=<ID=K00337:301:HCKMKBBXY:5:1101:10013:4462;size=207;,length=100>
##contig=<ID=K00337:301:HCKMKBBXY:5:1101:10287:29800;size=207;,length=100>
##contig=<ID=K00337:301:HCKMKBBXY:5:1101:10439:13464;size=207;,length=100>
##contig=<ID=K00337:301:HCKMKBBXY:5:1101:10602:5974;size=207;,length=100>
##contig=<ID=K00337:301:HCKMKBBXY:5:1101:12002:23065;size=207;,length=100>
##contig=<ID=K00337:301:HCKMKBBXY:5:1101:15118:37677;size=207;,length=100>
##contig=<ID=K00337:301:HCKMKBBXY:5:1101:16498:17983;size=207;,length=100>
##contig=<ID=K00337:301:HCKMKBBXY:5:1101:16711:22819;size=207;,length=100>
##contig=<ID=K00337:301:HCKMKBBXY:5:1101:18568:19847;size=207;,length=100>
##contig=<ID=K00337:301:HCKMKBBXY:5:1101:20232:40983;size=207;,length=100>
##contig=<ID=K00337:301:HCKMKBBXY:5:1101:20882:9332;size=207;,length=100>
##contig=<ID=K00337:301:HCKMKBBXY:5:1101:24068:12216;size=207;,length=100>
##contig=<ID=K00337:301:HCKMKBBXY:5:1101:25804:25984;size=207;,length=100>
##contig=<ID=K00337:301:HCKMKBBXY:5:1101:2656:31417;size=207;,length=100>
##contig=<ID=K00337:301:HCKMKBBXY:5:1101:4330:15574;size=207;,length=100>
##contig=<ID=K00337:301:HCKMKBBXY:5:1102:12479:12779;size=207;,length=100>
##contig=<ID=K00337:301:HCKMKBBXY:5:1102:17229:43128;size=207;,length=100>
##contig=<ID=K00337:301:HCKMKBBXY:5:1102:20293:41229;size=207;,length=100>
##contig=<ID=K00337:301:HCKMKBBXY:5:1102:21704:24823;size=207;,length=100>
##contig=<ID=K00337:301:HCKMKBBXY:6:1101:18274:45080;size=207;,length=100>
##contig=<ID=K00337:301:HCKMKBBXY:4:1101:18497:4321;size=206;,length=100>
##contig=<ID=K00337:301:HCKMKBBXY:5:1101:10805:42091;size=206;,length=100>
##contig=<ID=K00337:301:HCKMKBBXY:5:1101:1205:13148;size=206;,length=100>
##contig=<ID=K00337:301:HCKMKBBXY:5:1101:1225:14168;size=206;,length=100>
##contig=<ID=K00337:301:HCKMKBBXY:5:1101:12875:40825;size=206;,length=100>
##contig=<ID=K00337:301:HCKMKBBXY:5:1101:14671:39611;size=206;,length=100>
##contig=<ID=K00337:301:HCKMKBBXY:5:1101:15635:35655;size=206;,length=100>
##contig=<ID=K00337:301:HCKMKBBXY:5:1101:17462:35409;size=206;,length=100>
##contig=<ID=K00337:301:HCKMKBBXY:5:1101:18629:6097;size=206;,length=100>
##contig=<ID=K00337:301:HCKMKBBXY:5:1101:20649:23909;size=206;,length=100>
##contig=<ID=K00337:301:HCKMKBBXY:5:1101:22333:43462;size=206;,length=100>
##contig=<ID=K00337:301:HCKMKBBXY:5:1101:27164:3758;size=206;,length=100>
##contig=<ID=K00337:301:HCKMKBBXY:5:1101:28270:44500;size=206;,length=100>
##contig=<ID=K00337:301:HCKMKBBXY:5:1101:28666:20392;size=206;,length=100>
##contig=<ID=K00337:301:HCKMKBBXY:5:1101:29224:42390;size=206;,length=100>
##contig=<ID=K00337:301:HCKMKBBXY:5:1101:4026:19197;size=206;,length=100>
##contig=<ID=K00337:301:HCKMKBBXY:5:1101:9597:48649;size=206;,length=100>
##contig=<ID=K00337:301:HCKMKBBXY:6:1101:16843:47419;size=206;,length=100>
##contig=<ID=K00337:301:HCKMKBBXY:6:1102:10176:24542;size=206;,length=100>
##contig=<ID=K00337:301:HCKMKBBXY:6:1102:3397:15012;size=206;,length=100>
##contig=<ID=K00337:301:HCKMKBBXY:6:2120:30705:17069;size=206;,length=100>
##contig=<ID=K00337:301:HCKMKBBXY:7:1101:14915:47067;size=206;,length=100>
##contig=<ID=K00337:301:HCKMKBBXY:5:1101:11485:21641;size=205;,length=100>
##contig=<ID=K00337:301:HCKMKBBXY:5:1101:11657:46451;size=205;,length=100>
##contig=<ID=K00337:301:HCKMKBBXY:5:1101:13271:36306;size=205;,length=100>
##contig=<ID=K00337:301:HCKMKBBXY:5:1101:14336:43286;size=205;,length=100>
##contig=<ID=K00337:301:HCKMKBBXY:5:1101:17401:36464;size=205;,length=100>
##contig=<ID=K00337:301:HCKMKBBXY:5:1101:21531:14185;size=205;,length=100>
##contig=<ID=K00337:301:HCKMKBBXY:5:1101:23937:37378;size=205;,length=100>
##contig=<ID=K00337:301:HCKMKBBXY:5:1101:25033:19689;size=205;,length=100>
##contig=<ID=K00337:301:HCKMKBBXY:5:1101:27478:12779;size=205;,length=100>
##contig=<ID=K00337:301:HCKMKBBXY:5:1101:32268:29624;size=205;,length=100>
##contig=<ID=K00337:301:HCKMKBBXY:5:1101:3488:36200;size=205;,length=100>
##contig=<ID=K00337:301:HCKMKBBXY:5:1101:8379:34969;size=205;,length=100>
##contig=<ID=K00337:301:HCKMKBBXY:5:1101:8785:3213;size=205;,length=100>
##contig=<ID=K00337:301:HCKMKBBXY:5:1102:10419:19619;size=205;,length=100>
##contig=<ID=K00337:301:HCKMKBBXY:5:1102:11657:39312;size=205;,length=100>
##contig=<ID=K00337:301:HCKMKBBXY:5:1102:13869:4251;size=205;,length=100>
##contig=<ID=K00337:301:HCKMKBBXY:5:1103:12307:40403;size=205;,length=100>
##contig=<ID=K00337:301:HCKMKBBXY:6:1101:10328:20340;size=205;,length=100>
##contig=<ID=K00337:301:HCKMKBBXY:6:1101:21318:21377;size=205;,length=100>
##contig=<ID=K00337:301:HCKMKBBXY:6:1102:10987:4286;size=205;,length=100>
##contig=<ID=K00337:301:HCKMKBBXY:5:1101:14042:22872;size=204;,length=100>
##contig=<ID=K00337:301:HCKMKBBXY:5:1101:15067:18423;size=204;,length=100>
##contig=<ID=K00337:301:HCKMKBBXY:5:1101:15696:46065;size=204;,length=100>
##contig=<ID=K00337:301:HCKMKBBXY:5:1101:16153:27901;size=204;,length=100>
##contig=<ID=K00337:301:HCKMKBBXY:5:1101:17432:29624;size=204;,length=100>
##contig=<ID=K00337:301:HCKMKBBXY:5:1101:1884:38803;size=204;,length=100>
##contig=<ID=K00337:301:HCKMKBBXY:5:1101:22323:21219;size=204;,length=100>
##contig=<ID=K00337:301:HCKMKBBXY:5:1101:29295:2352;size=204;,length=100>
##contig=<ID=K00337:301:HCKMKBBXY:5:1101:3579:25281;size=204;,length=100>
##contig=<ID=K00337:301:HCKMKBBXY:5:1101:4097:3635;size=204;,length=100>
##contig=<ID=K00337:301:HCKMKBBXY:5:1102:10257:47190;size=204;,length=100>
##contig=<ID=K00337:301:HCKMKBBXY:5:1102:10460:10616;size=204;,length=100>
##contig=<ID=K00337:301:HCKMKBBXY:5:1102:14164:41968;size=204;,length=100>
##contig=<ID=K00337:301:HCKMKBBXY:5:1102:15199:29976;size=204;,length=100>
##contig=<ID=K00337:301:HCKMKBBXY:5:1102:9526:34917;size=204;,length=100>
##contig=<ID=K00337:301:HCKMKBBXY:5:1103:19725:11407;size=204;,length=100>
##contig=<ID=K00337:301:HCKMKBBXY:6:1101:19705:28463;size=204;,length=100>
##contig=<ID=K00337:301:HCKMKBBXY:4:1101:11627:23927;size=203;,length=97>
##contig=<ID=K00337:301:HCKMKBBXY:5:1101:10612:6449;size=203;,length=100>
##contig=<ID=K00337:301:HCKMKBBXY:5:1101:15128:12515;size=203;,length=100>
##contig=<ID=K00337:301:HCKMKBBXY:5:1101:15848:30046;size=203;,length=100>
##contig=<ID=K00337:301:HCKMKBBXY:5:1101:16396:37255;size=203;,length=100>
##contig=<ID=K00337:301:HCKMKBBXY:5:1101:17411:33422;size=203;,length=100>
##contig=<ID=K00337:301:HCKMKBBXY:5:1101:1773:48843;size=203;,length=100>
##contig=<ID=K00337:301:HCKMKBBXY:5:1101:21562:16524;size=203;,length=100>
##contig=<ID=K00337:301:HCKMKBBXY:5:1101:28970:48491;size=203;,length=100>
##contig=<ID=K00337:301:HCKMKBBXY:5:1101:30025:3688;size=203;,length=100>
##contig=<ID=K00337:301:HCKMKBBXY:5:1101:5670:37132;size=203;,length=100>
##contig=<ID=K00337:301:HCKMKBBXY:5:1102:13017:31118;size=203;,length=100>
##contig=<ID=K00337:301:HCKMKBBXY:5:1102:1428:2352;size=203;,length=100>
##contig=<ID=K00337:301:HCKMKBBXY:5:1102:14499:33193;size=203;,length=100>
##contig=<ID=K00337:301:HCKMKBBXY:5:1102:17513:13728;size=203;,length=100>
##contig=<ID=K00337:301:HCKMKBBXY:5:1102:18254:7732;size=203;,length=100>
##contig=<ID=K00337:301:HCKMKBBXY:5:1103:24819:5710;size=203;,length=100>
##contig=<ID=K00337:301:HCKMKBBXY:5:1105:17746:5059;size=203;,length=100>
##contig=<ID=K00337:301:HCKMKBBXY:6:1101:12905:34758;size=203;,length=100>
##contig=<ID=K00337:301:HCKMKBBXY:6:1101:23074:9051;size=203;,length=100>
##contig=<ID=K00337:301:HCKMKBBXY:6:1101:2443:30450;size=203;,length=100>
##contig=<ID=K00337:301:HCKMKBBXY:6:1101:24840:18370;size=203;,length=100>
##contig=<ID=K00337:301:HCKMKBBXY:6:1102:17046:25580;size=203;,length=100>
##contig=<ID=K00337:301:HCKMKBBXY:6:1103:18568:41616;size=203;,length=100>
##contig=<ID=K00337:301:HCKMKBBXY:5:1101:10754:4831;size=202;,length=100>
##contig=<ID=K00337:301:HCKMKBBXY:5:1101:11891:35989;size=202;,length=100>
##contig=<ID=K00337:301:HCKMKBBXY:5:1101:13301:33932;size=202;,length=100>
##contig=<ID=K00337:301:HCKMKBBXY:5:1101:14194:28481;size=202;,length=100>
##contig=<ID=K00337:301:HCKMKBBXY:5:1101:16021:18036;size=202;,length=100>
##contig=<ID=K00337:301:HCKMKBBXY:5:1101:18720:25492;size=202;,length=100>
##contig=<ID=K00337:301:HCKMKBBXY:5:1101:18842:31857;size=202;,length=100>
##contig=<ID=K00337:301:HCKMKBBXY:5:1101:24870:24190;size=202;,length=100>
##contig=<ID=K00337:301:HCKMKBBXY:5:1101:27702:46012;size=202;,length=100>
##contig=<ID=K00337:301:HCKMKBBXY:5:1101:32309:22485;size=202;,length=100>
##contig=<ID=K00337:301:HCKMKBBXY:5:1101:5325:36147;size=202;,length=100>
##contig=<ID=K00337:301:HCKMKBBXY:5:1101:9628:19935;size=202;,length=100>
##contig=<ID=K00337:301:HCKMKBBXY:5:1102:11231:31822;size=202;,length=100>
##contig=<ID=K00337:301:HCKMKBBXY:5:1102:14600:15434;size=202;,length=100>
##contig=<ID=K00337:301:HCKMKBBXY:5:1102:16731:38679;size=202;,length=100>
##contig=<ID=K00337:301:HCKMKBBXY:5:1102:2412:41229;size=202;,length=100>
##contig=<ID=K00337:301:HCKMKBBXY:5:1103:14032:47964;size=202;,length=100>
##contig=<ID=K00337:301:HCKMKBBXY:5:1103:25022:42390;size=202;,length=100>
##contig=<ID=K00337:301:HCKMKBBXY:5:1103:3194:30802;size=202;,length=100>
##contig=<ID=K00337:301:HCKMKBBXY:5:1104:15382:9438;size=202;,length=100>
##contig=<ID=K00337:301:HCKMKBBXY:6:1101:12134:3952;size=202;,length=100>
##contig=<ID=K00337:301:HCKMKBBXY:6:1101:18396:10686;size=202;,length=100>
##contig=<ID=K00337:301:HCKMKBBXY:6:1102:13514:49142;size=202;,length=100>
##contig=<ID=K00337:301:HCKMKBBXY:6:1102:18467:44781;size=202;,length=100>
##contig=<ID=K00337:301:HCKMKBBXY:6:1111:8734:24155;size=202;,length=98>
##contig=<ID=K00337:301:HCKMKBBXY:7:1101:30939:10053;size=202;,length=100>
##contig=<ID=K00337:301:HCKMKBBXY:4:1101:15321:5640;size=201;,length=100>
##contig=<ID=K00337:301:HCKMKBBXY:5:1101:12012:20726;size=201;,length=100>
##contig=<ID=K00337:301:HCKMKBBXY:5:1101:12581:13623;size=201;,length=100>
##contig=<ID=K00337:301:HCKMKBBXY:5:1101:13930:23452;size=201;,length=100>
##contig=<ID=K00337:301:HCKMKBBXY:5:1101:14692:3002;size=201;,length=100>
##contig=<ID=K00337:301:HCKMKBBXY:5:1101:14702:20428;size=201;,length=100>
##contig=<ID=K00337:301:HCKMKBBXY:5:1101:1499:16331;size=201;,length=100>
##contig=<ID=K00337:301:HCKMKBBXY:5:1101:15442:31699;size=201;,length=100>
##contig=<ID=K00337:301:HCKMKBBXY:5:1101:18396:37730;size=201;,length=100>
##contig=<ID=K00337:301:HCKMKBBXY:5:1101:19086:38574;size=201;,length=100>
##contig=<ID=K00337:301:HCKMKBBXY:5:1101:19319:6624;size=201;,length=100>
##contig=<ID=K00337:301:HCKMKBBXY:5:1101:22343:8699;size=201;,length=100>
##contig=<ID=K00337:301:HCKMKBBXY:5:1101:22546:7609;size=201;,length=100>
##contig=<ID=K00337:301:HCKMKBBXY:5:1101:24748:11179;size=201;,length=100>
##contig=<ID=K00337:301:HCKMKBBXY:5:1101:25753:11513;size=201;,length=100>
##contig=<ID=K00337:301:HCKMKBBXY:5:1101:27042:35831;size=201;,length=100>
##contig=<ID=K00337:301:HCKMKBBXY:5:1101:31954:33651;size=201;,length=99>
##contig=<ID=K00337:301:HCKMKBBXY:5:1101:4087:21940;size=201;,length=100>
##contig=<ID=K00337:301:HCKMKBBXY:5:1102:29863:2422;size=201;,length=100>
##contig=<ID=K00337:301:HCKMKBBXY:5:1102:4898:24190;size=201;,length=100>
##contig=<ID=K00337:301:HCKMKBBXY:5:1102:6451:22872;size=201;,length=100>
##contig=<ID=K00337:301:HCKMKBBXY:5:1106:21511:4549;size=201;,length=100>
##contig=<ID=K00337:301:HCKMKBBXY:5:1205:19735:6536;size=201;,length=98>
##contig=<ID=K00337:301:HCKMKBBXY:5:1208:24860:19425;size=201;,length=100>
##contig=<ID=K00337:301:HCKMKBBXY:6:1101:16001:4110;size=201;,length=100>
##contig=<ID=K00337:301:HCKMKBBXY:6:1101:17655:44464;size=201;,length=100>
##contig=<ID=K00337:301:HCKMKBBXY:6:1101:23338:22907;size=201;,length=100>
##contig=<ID=K00337:301:HCKMKBBXY:6:1101:30188:24753;size=201;,length=100>
##contig=<ID=K00337:301:HCKMKBBXY:6:1101:31020:35092;size=201;,length=100>
##contig=<ID=K00337:301:HCKMKBBXY:6:1107:32563:29958;size=201;,length=100>
##contig=<ID=K00337:301:HCKMKBBXY:7:1101:9983:26916;size=201;,length=100>
##contig=<ID=K00337:301:HCKMKBBXY:5:1101:11018:46188;size=200;,length=100>
##contig=<ID=K00337:301:HCKMKBBXY:5:1101:12713:46733;size=200;,length=100>
##contig=<ID=K00337:301:HCKMKBBXY:5:1101:12773:23768;size=200;,length=100>
##contig=<ID=K00337:301:HCKMKBBXY:5:1101:15331:35444;size=200;,length=100>
##contig=<ID=K00337:301:HCKMKBBXY:5:1101:17330:45977;size=200;,length=100>
##contig=<ID=K00337:301:HCKMKBBXY:5:1101:17513:39576;size=200;,length=100>
##contig=<ID=K00337:301:HCKMKBBXY:5:1101:19248:42689;size=200;,length=100>
##contig=<ID=K00337:301:HCKMKBBXY:5:1101:20009:28604;size=200;,length=100>
##contig=<ID=K00337:301:HCKMKBBXY:5:1101:21227:12040;size=200;,length=100>
##contig=<ID=K00337:301:HCKMKBBXY:5:1101:22516:22291;size=200;,length=100>
##contig=<ID=K00337:301:HCKMKBBXY:5:1101:23916:9315;size=200;,length=100>
##contig=<ID=K00337:301:HCKMKBBXY:5:1101:25327:7715;size=200;,length=100>
##contig=<ID=K00337:301:HCKMKBBXY:5:1101:27225:44482;size=200;,length=100>
##contig=<ID=K00337:301:HCKMKBBXY:5:1101:29548:32754;size=200;,length=100>
##contig=<ID=K00337:301:HCKMKBBXY:5:1101:8126:42372;size=200;,length=100>
##contig=<ID=K00337:301:HCKMKBBXY:5:1102:20730:5728;size=200;,length=100>
##contig=<ID=K00337:301:HCKMKBBXY:5:1102:25560:24999;size=200;,length=100>
##contig=<ID=K00337:301:HCKMKBBXY:5:1102:3356:16770;size=200;,length=100>
##contig=<ID=K00337:301:HCKMKBBXY:5:1102:3823:20146;size=200;,length=100>
##contig=<ID=K00337:301:HCKMKBBXY:5:1103:9313:32508;size=200;,length=100>
##contig=<ID=K00337:301:HCKMKBBXY:6:1101:19187:24226;size=200;,length=100>
##contig=<ID=K00337:301:HCKMKBBXY:6:1102:17766:30661;size=200;,length=100>
##contig=<ID=K00337:301:HCKMKBBXY:6:1102:18111:27461;size=200;,length=100>
##contig=<ID=K00337:301:HCKMKBBXY:6:1102:22201:44324;size=200;,length=100>
##contig=<ID=K00337:301:HCKMKBBXY:5:1101:10135:41000;size=199;,length=100>
##contig=<ID=K00337:301:HCKMKBBXY:5:1101:12033:2580;size=199;,length=100>
##contig=<ID=K00337:301:HCKMKBBXY:5:1101:12946:10985;size=199;,length=100>
##contig=<ID=K00337:301:HCKMKBBXY:5:1101:12997:2985;size=199;,length=100>
##contig=<ID=K00337:301:HCKMKBBXY:5:1101:15371:45994;size=199;,length=100>
##contig=<ID=K00337:301:HCKMKBBXY:5:1101:16275:44253;size=199;,length=100>
##contig=<ID=K00337:301:HCKMKBBXY:5:1101:17695:34653;size=199;,length=100>
##contig=<ID=K00337:301:HCKMKBBXY:5:1101:21014:40086;size=199;,length=100>
##contig=<ID=K00337:301:HCKMKBBXY:5:1101:21389:37150;size=199;,length=100>
##contig=<ID=K00337:301:HCKMKBBXY:5:1101:22810:4514;size=199;,length=100>
##contig=<ID=K00337:301:HCKMKBBXY:5:1101:3813:8453;size=199;,length=100>
##contig=<ID=K00337:301:HCKMKBBXY:5:1101:7649:18405;size=199;,length=100>
##contig=<ID=K00337:301:HCKMKBBXY:5:1102:13139:42653;size=199;,length=100>
##contig=<ID=K00337:301:HCKMKBBXY:5:1102:17289:21395;size=199;,length=100>
##contig=<ID=K00337:301:HCKMKBBXY:5:1102:17503:40719;size=199;,length=100>
##contig=<ID=K00337:301:HCKMKBBXY:5:1102:22901:45994;size=199;,length=100>
##contig=<ID=K00337:301:HCKMKBBXY:5:1102:25784:40895;size=199;,length=100>
##contig=<ID=K00337:301:HCKMKBBXY:5:1103:19004:14062;size=199;,length=100>
##contig=<ID=K00337:301:HCKMKBBXY:6:1101:15402:16928;size=199;,length=100>
##contig=<ID=K00337:301:HCKMKBBXY:6:1101:21227:18757;size=199;,length=100>
##contig=<ID=K00337:301:HCKMKBBXY:6:1101:23673:40086;size=199;,length=100>
##contig=<ID=K00337:301:HCKMKBBXY:6:1101:31933:39734;size=199;,length=98>
##contig=<ID=K00337:301:HCKMKBBXY:5:1101:11779:27004;size=198;,length=100>
##contig=<ID=K00337:301:HCKMKBBXY:5:1101:14062:21817;size=198;,length=100>
##contig=<ID=K00337:301:HCKMKBBXY:5:1101:14215:3301;size=198;,length=100>
##contig=<ID=K00337:301:HCKMKBBXY:5:1101:17503:41809;size=198;,length=100>
##contig=<ID=K00337:301:HCKMKBBXY:5:1101:19593:43005;size=198;,length=100>
##contig=<ID=K00337:301:HCKMKBBXY:5:1101:2351:40596;size=198;,length=100>
##contig=<ID=K00337:301:HCKMKBBXY:5:1101:24769:4462;size=198;,length=100>
##contig=<ID=K00337:301:HCKMKBBXY:5:1101:27996:8717;size=198;,length=100>
##contig=<ID=K00337:301:HCKMKBBXY:5:1101:4229:19232;size=198;,length=100>
##contig=<ID=K00337:301:HCKMKBBXY:5:1102:10774:46223;size=198;,length=100>
##contig=<ID=K00337:301:HCKMKBBXY:5:1102:14184:20058;size=198;,length=100>
##contig=<ID=K00337:301:HCKMKBBXY:5:1102:19583:16682;size=198;,length=100>
##contig=<ID=K00337:301:HCKMKBBXY:5:1105:32664:25879;size=198;,length=100>
##contig=<ID=K00337:301:HCKMKBBXY:6:1101:18548:39506;size=198;,length=100>
##contig=<ID=K00337:301:HCKMKBBXY:6:1101:19096:9508;size=198;,length=100>
##contig=<ID=K00337:301:HCKMKBBXY:6:1101:2087:26318;size=198;,length=100>
##contig=<ID=K00337:301:HCKMKBBXY:6:1101:3549:23962;size=198;,length=100>
##contig=<ID=K00337:301:HCKMKBBXY:6:1101:7852:12040;size=198;,length=100>
##contig=<ID=K00337:301:HCKMKBBXY:6:1103:21978:30046;size=198;,length=100>
##contig=<ID=K00337:301:HCKMKBBXY:4:1101:21684:34635;size=197;,length=100>
##contig=<ID=K00337:301:HCKMKBBXY:5:1101:10236:3055;size=197;,length=100>
##contig=<ID=K00337:301:HCKMKBBXY:5:1101:10815:9156;size=197;,length=100>
##contig=<ID=K00337:301:HCKMKBBXY:5:1101:14346:18194;size=197;,length=100>
##contig=<ID=K00337:301:HCKMKBBXY:5:1101:1529:30239;size=197;,length=100>
##contig=<ID=K00337:301:HCKMKBBXY:5:1101:18254:13675;size=197;,length=100>
##contig=<ID=K00337:301:HCKMKBBXY:5:1101:20882:43550;size=197;,length=100>
##contig=<ID=K00337:301:HCKMKBBXY:5:1101:21217:4813;size=197;,length=100>
##contig=<ID=K00337:301:HCKMKBBXY:5:1101:25175:44306;size=197;,length=100>
##contig=<ID=K00337:301:HCKMKBBXY:5:1101:4584:37501;size=197;,length=100>
##contig=<ID=K00337:301:HCKMKBBXY:5:1101:7821:30521;size=197;,length=100>
##contig=<ID=K00337:301:HCKMKBBXY:5:1101:9100:41774;size=197;,length=100>
##contig=<ID=K00337:301:HCKMKBBXY:5:1102:23226:10968;size=197;,length=100>
##contig=<ID=K00337:301:HCKMKBBXY:5:1102:23510:23698;size=197;,length=100>
##contig=<ID=K00337:301:HCKMKBBXY:5:1102:24008:16753;size=197;,length=100>
##contig=<ID=K00337:301:HCKMKBBXY:5:1103:24789:36710;size=197;,length=100>
##contig=<ID=K00337:301:HCKMKBBXY:5:1103:7791:13658;size=197;,length=100>
##contig=<ID=K00337:301:HCKMKBBXY:5:1104:2027:29307;size=197;,length=100>
##contig=<ID=K00337:301:HCKMKBBXY:6:1101:10855:17948;size=197;,length=100>
##contig=<ID=K00337:301:HCKMKBBXY:6:1101:17908:21447;size=197;,length=100>
##contig=<ID=K00337:301:HCKMKBBXY:6:1101:22648:31031;size=197;,length=100>
##contig=<ID=K00337:301:HCKMKBBXY:6:1102:23663:25580;size=197;,length=100>
##contig=<ID=K00337:301:HCKMKBBXY:7:1101:19147:20814;size=197;,length=100>
##contig=<ID=K00337:301:HCKMKBBXY:5:1101:10957:48438;size=196;,length=100>
##contig=<ID=K00337:301:HCKMKBBXY:5:1101:11211:9069;size=196;,length=100>
##contig=<ID=K00337:301:HCKMKBBXY:5:1101:11383:3916;size=196;,length=100>
##contig=<ID=K00337:301:HCKMKBBXY:5:1101:12631:19056;size=196;,length=100>
##contig=<ID=K00337:301:HCKMKBBXY:5:1101:12834:25175;size=196;,length=100>
##contig=<ID=K00337:301:HCKMKBBXY:5:1101:16711:28903;size=196;,length=100>
##contig=<ID=K00337:301:HCKMKBBXY:5:1101:19948:48333;size=196;,length=100>
##contig=<ID=K00337:301:HCKMKBBXY:5:1101:2158:2352;size=196;,length=100>
##contig=<ID=K00337:301:HCKMKBBXY:5:1101:23277:21430;size=196;,length=100>
##contig=<ID=K00337:301:HCKMKBBXY:5:1101:5710:7767;size=196;,length=100>
##contig=<ID=K00337:301:HCKMKBBXY:5:1102:19583:42460;size=196;,length=100>
##contig=<ID=K00337:301:HCKMKBBXY:5:1102:21775:36376;size=196;,length=100>
##contig=<ID=K00337:301:HCKMKBBXY:5:1102:9780:9086;size=196;,length=100>
##contig=<ID=K00337:301:HCKMKBBXY:6:1101:10044:48825;size=196;,length=100>
##contig=<ID=K00337:301:HCKMKBBXY:6:1101:12601:35813;size=196;,length=100>
##contig=<ID=K00337:301:HCKMKBBXY:6:1101:15493:31013;size=196;,length=100>
##contig=<ID=K00337:301:HCKMKBBXY:6:1101:20202:9561;size=196;,length=100>
##contig=<ID=K00337:301:HCKMKBBXY:6:1101:25043:36657;size=196;,length=100>
##contig=<ID=K00337:301:HCKMKBBXY:6:1101:30117:24700;size=196;,length=100>
##contig=<ID=K00337:301:HCKMKBBXY:6:1101:3904:13640;size=196;,length=100>
##contig=<ID=K00337:301:HCKMKBBXY:6:2121:2087:39893;size=196;,length=99>
##contig=<ID=K00337:301:HCKMKBBXY:7:1101:18203:4374;size=196;,length=100>
##contig=<ID=K00337:301:HCKMKBBXY:7:1101:5294:7117;size=196;,length=100>
##contig=<ID=K00337:301:HCKMKBBXY:5:1101:11079:7750;size=195;,length=100>
##contig=<ID=K00337:301:HCKMKBBXY:5:1101:12307:48597;size=195;,length=100>
##contig=<ID=K00337:301:HCKMKBBXY:5:1101:13768:28727;size=195;,length=100>
##contig=<ID=K00337:301:HCKMKBBXY:5:1101:15361:14572;size=195;,length=100>
##contig=<ID=K00337:301:HCKMKBBXY:5:1101:16569:33404;size=195;,length=100>
##contig=<ID=K00337:301:HCKMKBBXY:5:1101:16843:48649;size=195;,length=100>
##contig=<ID=K00337:301:HCKMKBBXY:5:1101:2412:17913;size=195;,length=100>
##contig=<ID=K00337:301:HCKMKBBXY:5:1101:25286:2439;size=195;,length=100>
##contig=<ID=K00337:301:HCKMKBBXY:5:1101:25784:22010;size=195;,length=100>
##contig=<ID=K00337:301:HCKMKBBXY:5:1101:29589:33141;size=195;,length=100>
##contig=<ID=K00337:301:HCKMKBBXY:5:1101:29701:27672;size=195;,length=100>
##contig=<ID=K00337:301:HCKMKBBXY:5:1101:4422:28112;size=195;,length=100>
##contig=<ID=K00337:301:HCKMKBBXY:5:1102:17147:19601;size=195;,length=100>
##contig=<ID=K00337:301:HCKMKBBXY:5:1102:26230:9033;size=195;,length=100>
##contig=<ID=K00337:301:HCKMKBBXY:5:1102:2920:41968;size=195;,length=100>
##contig=<ID=K00337:301:HCKMKBBXY:5:1103:13809:11882;size=195;,length=100>
##contig=<ID=K00337:301:HCKMKBBXY:5:1110:24403:31329;size=195;,length=95>
##contig=<ID=K00337:301:HCKMKBBXY:6:1101:16873:11319;size=195;,length=100>
##contig=<ID=K00337:301:HCKMKBBXY:6:1101:18761:4708;size=195;,length=100>
##contig=<ID=K00337:301:HCKMKBBXY:6:1101:2037:44693;size=195;,length=100>
##contig=<ID=K00337:301:HCKMKBBXY:6:1101:25327:5218;size=195;,length=100>
##contig=<ID=K00337:301:HCKMKBBXY:6:1103:14143:33176;size=195;,length=100>
##contig=<ID=K00337:301:HCKMKBBXY:7:1101:12094:32965;size=195;,length=100>
##contig=<ID=K00337:301:HCKMKBBXY:4:1110:31507:12093;size=194;,length=100>
##contig=<ID=K00337:301:HCKMKBBXY:5:1101:12368:12409;size=194;,length=100>
##contig=<ID=K00337:301:HCKMKBBXY:5:1101:1245:8893;size=194;,length=100>
##contig=<ID=K00337:301:HCKMKBBXY:5:1101:15341:10352;size=194;,length=100>
##contig=<ID=K00337:301:HCKMKBBXY:5:1101:16346:38609;size=194;,length=100>
##contig=<ID=K00337:301:HCKMKBBXY:5:1101:16518:7011;size=194;,length=100>
##contig=<ID=K00337:301:HCKMKBBXY:5:1101:16843:15627;size=194;,length=100>
##contig=<ID=K00337:301:HCKMKBBXY:5:1101:16934:11882;size=194;,length=100>
##contig=<ID=K00337:301:HCKMKBBXY:5:1101:24474:36868;size=194;,length=100>
##contig=<ID=K00337:301:HCKMKBBXY:5:1101:25134:41774;size=194;,length=100>
##contig=<ID=K00337:301:HCKMKBBXY:5:1101:25164:30151;size=194;,length=100>
##contig=<ID=K00337:301:HCKMKBBXY:5:1101:26839:2527;size=194;,length=100>
##contig=<ID=K00337:301:HCKMKBBXY:5:1102:12794:25034;size=194;,length=100>
##contig=<ID=K00337:301:HCKMKBBXY:5:1116:15493:26441;size=194;,length=99>
##contig=<ID=K00337:301:HCKMKBBXY:6:1101:27854:23452;size=194;,length=100>
##contig=<ID=K00337:301:HCKMKBBXY:6:1102:12834:3477;size=194;,length=100>
##contig=<ID=K00337:301:HCKMKBBXY:6:1102:17503:34776;size=194;,length=100>
##contig=<ID=K00337:301:HCKMKBBXY:7:1101:13606:25668;size=194;,length=100>
##contig=<ID=K00337:301:HCKMKBBXY:7:1101:28889:24894;size=194;,length=100>
##contig=<ID=K00337:301:HCKMKBBXY:7:1102:2422:8471;size=194;,length=100>
##contig=<ID=K00337:301:HCKMKBBXY:5:1101:12550:5200;size=193;,length=100>
##contig=<ID=K00337:301:HCKMKBBXY:5:1101:12926:21430;size=193;,length=100>
##contig=<ID=K00337:301:HCKMKBBXY:5:1101:13514:5956;size=193;,length=100>
##contig=<ID=K00337:301:HCKMKBBXY:5:1101:15453:7416;size=193;,length=100>
##contig=<ID=K00337:301:HCKMKBBXY:5:1101:16488:3547;size=193;,length=100>
##contig=<ID=K00337:301:HCKMKBBXY:5:1101:16934:43849;size=193;,length=100>
##contig=<ID=K00337:301:HCKMKBBXY:5:1101:17310:22766;size=193;,length=100>
##contig=<ID=K00337:301:HCKMKBBXY:5:1101:1732:6396;size=193;,length=100>
##contig=<ID=K00337:301:HCKMKBBXY:5:1101:17716:6589;size=193;,length=100>
##contig=<ID=K00337:301:HCKMKBBXY:5:1101:21004:22028;size=193;,length=100>
##contig=<ID=K00337:301:HCKMKBBXY:5:1101:21166:2791;size=193;,length=100>
##contig=<ID=K00337:301:HCKMKBBXY:5:1101:5091:44148;size=193;,length=100>
##contig=<ID=K00337:301:HCKMKBBXY:5:1102:13291:8523;size=193;,length=100>
##contig=<ID=K00337:301:HCKMKBBXY:5:1102:13687:7838;size=193;,length=100>
##contig=<ID=K00337:301:HCKMKBBXY:5:1102:16224:25386;size=193;,length=100>
##contig=<ID=K00337:301:HCKMKBBXY:5:1102:22780:40121;size=193;,length=100>
##contig=<ID=K00337:301:HCKMKBBXY:5:1102:28960:24454;size=193;,length=100>
##contig=<ID=K00337:301:HCKMKBBXY:5:1104:17898:39084;size=193;,length=100>
##contig=<ID=K00337:301:HCKMKBBXY:6:1101:12642:7257;size=193;,length=100>
##contig=<ID=K00337:301:HCKMKBBXY:6:1101:12743:35673;size=193;,length=100>
##contig=<ID=K00337:301:HCKMKBBXY:6:1101:26332:6466;size=193;,length=100>
##contig=<ID=K00337:301:HCKMKBBXY:6:1101:29701:28200;size=193;,length=100>
##contig=<ID=K00337:301:HCKMKBBXY:6:1101:30594:23874;size=193;,length=100>
##contig=<ID=K00337:301:HCKMKBBXY:6:1102:4350:6853;size=193;,length=100>
##contig=<ID=K00337:301:HCKMKBBXY:5:1101:10287:46680;size=192;,length=100>
##contig=<ID=K00337:301:HCKMKBBXY:5:1101:10581:40508;size=192;,length=100>
##contig=<ID=K00337:301:HCKMKBBXY:5:1101:10947:39594;size=192;,length=100>
##contig=<ID=K00337:301:HCKMKBBXY:5:1101:13200:38715;size=192;,length=100>
##contig=<ID=K00337:301:HCKMKBBXY:5:1101:14448:34477;size=192;,length=100>
##contig=<ID=K00337:301:HCKMKBBXY:5:1101:17574:31136;size=192;,length=100>
##contig=<ID=K00337:301:HCKMKBBXY:5:1101:19055:5077;size=192;,length=100>
##contig=<ID=K00337:301:HCKMKBBXY:5:1101:19431:18458;size=192;,length=100>
##contig=<ID=K00337:301:HCKMKBBXY:5:1101:20232:38521;size=192;,length=100>
##contig=<ID=K00337:301:HCKMKBBXY:5:1101:21663:20533;size=192;,length=100>
##contig=<ID=K00337:301:HCKMKBBXY:5:1101:28047:37748;size=192;,length=100>
##contig=<ID=K00337:301:HCKMKBBXY:5:1101:29538:12620;size=192;,length=100>
##contig=<ID=K00337:301:HCKMKBBXY:5:1102:10815:23575;size=192;,length=100>
##contig=<ID=K00337:301:HCKMKBBXY:5:1102:14093:15399;size=192;,length=100>
##contig=<ID=K00337:301:HCKMKBBXY:5:1102:14133:43849;size=192;,length=100>
##contig=<ID=K00337:301:HCKMKBBXY:5:1102:14499:28586;size=192;,length=100>
##contig=<ID=K00337:301:HCKMKBBXY:5:1102:14641:40825;size=192;,length=100>
##contig=<ID=K00337:301:HCKMKBBXY:5:1102:21826:7732;size=192;,length=100>
##contig=<ID=K00337:301:HCKMKBBXY:6:1101:18994:29940;size=192;,length=100>
##contig=<ID=K00337:301:HCKMKBBXY:6:1101:25215:44588;size=192;,length=100>
##contig=<ID=K00337:301:HCKMKBBXY:6:1103:24535:7082;size=192;,length=100>
##contig=<ID=K00337:301:HCKMKBBXY:7:1116:7537:40403;size=192;,length=98>
##contig=<ID=K00337:301:HCKMKBBXY:4:1101:11972:42741;size=191;,length=100>
##contig=<ID=K00337:301:HCKMKBBXY:5:1101:10145:32261;size=191;,length=100>
##contig=<ID=K00337:301:HCKMKBBXY:5:1101:1377:14502;size=191;,length=100>
##contig=<ID=K00337:301:HCKMKBBXY:5:1101:14712:35004;size=191;,length=100>
##contig=<ID=K00337:301:HCKMKBBXY:5:1101:16062:24226;size=191;,length=100>
##contig=<ID=K00337:301:HCKMKBBXY:5:1101:16772:42091;size=191;,length=100>
##contig=<ID=K00337:301:HCKMKBBXY:5:1101:19207:38152;size=191;,length=100>
##contig=<ID=K00337:301:HCKMKBBXY:5:1101:20892:9104;size=191;,length=100>
##contig=<ID=K00337:301:HCKMKBBXY:5:1101:24353:37009;size=191;,length=100>
##contig=<ID=K00337:301:HCKMKBBXY:5:1101:24809:45994;size=191;,length=100>
##contig=<ID=K00337:301:HCKMKBBXY:5:1101:7436:4708;size=191;,length=100>
##contig=<ID=K00337:301:HCKMKBBXY:5:1102:1174:25017;size=191;,length=100>
##contig=<ID=K00337:301:HCKMKBBXY:5:1102:16741:27901;size=191;,length=100>
##contig=<ID=K00337:301:HCKMKBBXY:5:1102:17614:16893;size=191;,length=100>
##contig=<ID=K00337:301:HCKMKBBXY:5:1102:26981:28762;size=191;,length=100>
##contig=<ID=K00337:301:HCKMKBBXY:6:1101:24251:14080;size=191;,length=100>
##contig=<ID=K00337:301:HCKMKBBXY:6:1101:31629:27707;size=191;,length=100>
##contig=<ID=K00337:301:HCKMKBBXY:6:1101:5518:29237;size=191;,length=100>
##contig=<ID=K00337:301:HCKMKBBXY:6:1101:9942:36692;size=191;,length=100>
##contig=<ID=K00337:301:HCKMKBBXY:5:1101:11343:44781;size=190;,length=100>
##contig=<ID=K00337:301:HCKMKBBXY:5:1101:12784:11548;size=190;,length=100>
##contig=<ID=K00337:301:HCKMKBBXY:5:1101:14935:21008;size=190;,length=100>
##contig=<ID=K00337:301:HCKMKBBXY:5:1101:17015:8400;size=190;,length=100>
##contig=<ID=K00337:301:HCKMKBBXY:5:1101:21602:43568;size=190;,length=100>
##contig=<ID=K00337:301:HCKMKBBXY:5:1101:22567:49212;size=190;,length=100>
##contig=<ID=K00337:301:HCKMKBBXY:5:1101:23094:15522;size=190;,length=100>
##contig=<ID=K00337:301:HCKMKBBXY:5:1101:23734:22256;size=190;,length=100>
##contig=<ID=K00337:301:HCKMKBBXY:5:1101:25672:19109;size=190;,length=100>
##contig=<ID=K00337:301:HCKMKBBXY:5:1101:28655:27830;size=190;,length=100>
##contig=<ID=K00337:301:HCKMKBBXY:5:1101:6157:5798;size=190;,length=100>
##contig=<ID=K00337:301:HCKMKBBXY:5:1101:8166:9842;size=190;,length=100>
##contig=<ID=K00337:301:HCKMKBBXY:5:1101:8308:13148;size=190;,length=100>
##contig=<ID=K00337:301:HCKMKBBXY:5:1101:8836:18177;size=190;,length=100>
##contig=<ID=K00337:301:HCKMKBBXY:5:1102:21085:48298;size=190;,length=100>
##contig=<ID=K00337:301:HCKMKBBXY:5:1103:12956:19689;size=190;,length=100>
##contig=<ID=K00337:301:HCKMKBBXY:5:1103:18538:4637;size=190;,length=100>
##contig=<ID=K00337:301:HCKMKBBXY:5:1103:21471:34020;size=190;,length=100>
##contig=<ID=K00337:301:HCKMKBBXY:5:1104:14620:25668;size=190;,length=100>
##contig=<ID=K00337:301:HCKMKBBXY:6:1101:15412:40543;size=190;,length=100>
##contig=<ID=K00337:301:HCKMKBBXY:6:1101:21217:17896;size=190;,length=100>
##contig=<ID=K00337:301:HCKMKBBXY:6:1102:25855:42847;size=190;,length=100>
##contig=<ID=K00337:301:HCKMKBBXY:7:1101:10764:35409;size=190;,length=100>
##contig=<ID=K00337:301:HCKMKBBXY:4:1101:12773:17790;size=189;,length=100>
##contig=<ID=K00337:301:HCKMKBBXY:4:1101:22962:20322;size=189;,length=100>
##contig=<ID=K00337:301:HCKMKBBXY:5:1101:11038:16014;size=189;,length=100>
##contig=<ID=K00337:301:HCKMKBBXY:5:1101:1347:34073;size=189;,length=100>
##contig=<ID=K00337:301:HCKMKBBXY:5:1101:13991:6572;size=189;,length=100>
##contig=<ID=K00337:301:HCKMKBBXY:5:1101:15037:18546;size=189;,length=100>
##contig=<ID=K00337:301:HCKMKBBXY:5:1101:16356:33000;size=189;,length=100>
##contig=<ID=K00337:301:HCKMKBBXY:5:1101:17421:37202;size=189;,length=100>
##contig=<ID=K00337:301:HCKMKBBXY:5:1101:17614:42671;size=189;,length=100>
##contig=<ID=K00337:301:HCKMKBBXY:5:1101:17746:36534;size=189;,length=100>
##contig=<ID=K00337:301:HCKMKBBXY:5:1101:1813:40614;size=189;,length=100>
##contig=<ID=K00337:301:HCKMKBBXY:5:1101:19532:33088;size=189;,length=100>
##contig=<ID=K00337:301:HCKMKBBXY:5:1101:21958:36939;size=189;,length=100>
##contig=<ID=K00337:301:HCKMKBBXY:5:1101:2493:6484;size=189;,length=100>
##contig=<ID=K00337:301:HCKMKBBXY:5:1101:25976:23012;size=189;,length=100>
##contig=<ID=K00337:301:HCKMKBBXY:5:1101:27245:41669;size=189;,length=100>
##contig=<ID=K00337:301:HCKMKBBXY:5:1102:11353:11812;size=189;,length=100>
##contig=<ID=K00337:301:HCKMKBBXY:5:1102:13809:13464;size=189;,length=100>
##contig=<ID=K00337:301:HCKMKBBXY:5:1102:16011:9473;size=189;,length=100>
##contig=<ID=K00337:301:HCKMKBBXY:6:1101:1367:20041;size=189;,length=100>
##contig=<ID=K00337:301:HCKMKBBXY:6:1101:17766:43357;size=189;,length=100>
##contig=<ID=K00337:301:HCKMKBBXY:6:1101:20841:5358;size=189;,length=100>
##contig=<ID=K00337:301:HCKMKBBXY:6:1101:23338:6343;size=189;,length=100>
##contig=<ID=K00337:301:HCKMKBBXY:6:1103:7466:11337;size=189;,length=100>
##contig=<ID=K00337:301:HCKMKBBXY:4:1102:6289:25966;size=188;,length=100>
##contig=<ID=K00337:301:HCKMKBBXY:5:1101:10500:46768;size=188;,length=100>
##contig=<ID=K00337:301:HCKMKBBXY:5:1101:12408:16489;size=188;,length=100>
##contig=<ID=K00337:301:HCKMKBBXY:5:1101:14499:15399;size=188;,length=100>
##contig=<ID=K00337:301:HCKMKBBXY:5:1101:15006:34987;size=188;,length=100>
##contig=<ID=K00337:301:HCKMKBBXY:5:1101:15595:10968;size=188;,length=100>
##contig=<ID=K00337:301:HCKMKBBXY:5:1101:16508:3934;size=188;,length=100>
##contig=<ID=K00337:301:HCKMKBBXY:5:1101:17137:22256;size=188;,length=100>
##contig=<ID=K00337:301:HCKMKBBXY:5:1101:17411:25544;size=188;,length=100>
##contig=<ID=K00337:301:HCKMKBBXY:5:1101:1773:9948;size=188;,length=100>
##contig=<ID=K00337:301:HCKMKBBXY:5:1101:18446:6132;size=188;,length=100>
##contig=<ID=K00337:301:HCKMKBBXY:5:1101:18690:28041;size=188;,length=100>
##contig=<ID=K00337:301:HCKMKBBXY:5:1101:2301:46803;size=188;,length=100>
##contig=<ID=K00337:301:HCKMKBBXY:5:1101:26697:5446;size=188;,length=100>
##contig=<ID=K00337:301:HCKMKBBXY:5:1101:28016:43075;size=188;,length=100>
##contig=<ID=K00337:301:HCKMKBBXY:5:1101:28199:34987;size=188;,length=100>
##contig=<ID=K00337:301:HCKMKBBXY:5:1101:3153:14941;size=188;,length=100>
##contig=<ID=K00337:301:HCKMKBBXY:5:1101:4817:14941;size=188;,length=100>
##contig=<ID=K00337:301:HCKMKBBXY:5:1101:6309:25615;size=188;,length=100>
##contig=<ID=K00337:301:HCKMKBBXY:5:1102:7385:39506;size=188;,length=100>
##contig=<ID=K00337:301:HCKMKBBXY:5:1103:23926:30222;size=188;,length=100>
##contig=<ID=K00337:301:HCKMKBBXY:6:1101:14773:8488;size=188;,length=100>
##contig=<ID=K00337:301:HCKMKBBXY:6:1101:18111:21694;size=188;,length=100>
##contig=<ID=K00337:301:HCKMKBBXY:6:1101:22242:30714;size=188;,length=100>
##contig=<ID=K00337:301:HCKMKBBXY:6:1101:29823:2527;size=188;,length=100>
##contig=<ID=K00337:301:HCKMKBBXY:6:1101:30543:34864;size=188;,length=100>
##contig=<ID=K00337:301:HCKMKBBXY:6:1104:8369:29571;size=188;,length=100>
##contig=<ID=K00337:301:HCKMKBBXY:7:1101:12956:4637;size=188;,length=100>
##contig=<ID=K00337:301:HCKMKBBXY:7:1109:11038:17350;size=188;,length=100>
##contig=<ID=K00337:301:HCKMKBBXY:4:1101:12550:3160;size=187;,length=100>
##contig=<ID=K00337:301:HCKMKBBXY:5:1101:11079:43550;size=187;,length=100>
##contig=<ID=K00337:301:HCKMKBBXY:5:1101:11525:18335;size=187;,length=100>
##contig=<ID=K00337:301:HCKMKBBXY:5:1101:11617:9877;size=187;,length=100>
##contig=<ID=K00337:301:HCKMKBBXY:5:1101:12469:19724;size=187;,length=100>
##contig=<ID=K00337:301:HCKMKBBXY:5:1101:13504:16207;size=187;,length=100>
##contig=<ID=K00337:301:HCKMKBBXY:5:1101:14275:48667;size=187;,length=100>
##contig=<ID=K00337:301:HCKMKBBXY:5:1101:14377:34319;size=187;,length=100>
##contig=<ID=K00337:301:HCKMKBBXY:5:1101:15554:45256;size=187;,length=100>
##contig=<ID=K00337:301:HCKMKBBXY:5:1101:17310:41264;size=187;,length=100>
##contig=<ID=K00337:301:HCKMKBBXY:5:1101:1854:14308;size=187;,length=100>
##contig=<ID=K00337:301:HCKMKBBXY:5:1101:18893:25017;size=187;,length=100>
##contig=<ID=K00337:301:HCKMKBBXY:5:1101:19096:32050;size=187;,length=100>
##contig=<ID=K00337:301:HCKMKBBXY:5:1101:19573:48315;size=187;,length=100>
##contig=<ID=K00337:301:HCKMKBBXY:5:1101:21724:48175;size=187;,length=100>
##contig=<ID=K00337:301:HCKMKBBXY:5:1101:24353:38486;size=187;,length=100>
##contig=<ID=K00337:301:HCKMKBBXY:5:1101:26301:25826;size=187;,length=100>
##contig=<ID=K00337:301:HCKMKBBXY:5:1101:30025:46065;size=187;,length=100>
##contig=<ID=K00337:301:HCKMKBBXY:5:1101:30797:11073;size=187;,length=100>
##contig=<ID=K00337:301:HCKMKBBXY:5:1102:15057:39682;size=187;,length=100>
##contig=<ID=K00337:301:HCKMKBBXY:5:1102:16062:26476;size=187;,length=100>
##contig=<ID=K00337:301:HCKMKBBXY:5:1102:18051:40965;size=187;,length=100>
##contig=<ID=K00337:301:HCKMKBBXY:5:1102:22739:12620;size=187;,length=100>
##contig=<ID=K00337:301:HCKMKBBXY:6:1101:11475:47295;size=187;,length=100>
##contig=<ID=K00337:301:HCKMKBBXY:6:1101:14945:22784;size=187;,length=100>
##contig=<ID=K00337:301:HCKMKBBXY:6:1101:18842:30485;size=187;,length=100>
##contig=<ID=K00337:301:HCKMKBBXY:6:1101:22475:19865;size=187;,length=100>
##contig=<ID=K00337:301:HCKMKBBXY:6:1101:24038:23698;size=187;,length=100>
##contig=<ID=K00337:301:HCKMKBBXY:6:1101:28402:6994;size=187;,length=100>
##contig=<ID=K00337:301:HCKMKBBXY:6:1102:11414:31681;size=187;,length=100>
##contig=<ID=K00337:301:HCKMKBBXY:6:1102:11830:12216;size=187;,length=100>
##contig=<ID=K00337:301:HCKMKBBXY:7:1101:18923:29852;size=187;,length=100>
##contig=<ID=K00337:301:HCKMKBBXY:5:1101:10835:42636;size=186;,length=100>
##contig=<ID=K00337:301:HCKMKBBXY:5:1101:13291:30116;size=186;,length=100>
##contig=<ID=K00337:301:HCKMKBBXY:5:1101:14001:47032;size=186;,length=100>
##contig=<ID=K00337:301:HCKMKBBXY:5:1101:18243:2369;size=186;,length=100>
##contig=<ID=K00337:301:HCKMKBBXY:5:1101:18964:22151;size=186;,length=100>
##contig=<ID=K00337:301:HCKMKBBXY:5:1101:2027:16858;size=186;,length=100>
##contig=<ID=K00337:301:HCKMKBBXY:5:1101:21278:20252;size=186;,length=100>
##contig=<ID=K00337:301:HCKMKBBXY:5:1101:22445:17069;size=186;,length=100>
##contig=<ID=K00337:301:HCKMKBBXY:5:1101:22577:38433;size=186;,length=99>
##contig=<ID=K00337:301:HCKMKBBXY:5:1101:22780:11425;size=186;,length=100>
##contig=<ID=K00337:301:HCKMKBBXY:5:1101:25033:46100;size=186;,length=100>
##contig=<ID=K00337:301:HCKMKBBXY:5:1101:28107:24489;size=186;,length=100>
##contig=<ID=K00337:301:HCKMKBBXY:5:1101:28686:8189;size=186;,length=100>
##contig=<ID=K00337:301:HCKMKBBXY:5:1101:32258:29536;size=186;,length=100>
##contig=<ID=K00337:301:HCKMKBBXY:5:1102:13798:24314;size=186;,length=100>
##contig=<ID=K00337:301:HCKMKBBXY:5:1102:15828:33809;size=186;,length=100>
##contig=<ID=K00337:301:HCKMKBBXY:5:1206:9577:20551;size=186;,length=97>
##contig=<ID=K00337:301:HCKMKBBXY:6:1101:11698:10475;size=186;,length=100>
##contig=<ID=K00337:301:HCKMKBBXY:6:1101:1509:48069;size=186;,length=99>
##contig=<ID=K00337:301:HCKMKBBXY:6:1101:15290:37871;size=186;,length=100>
##contig=<ID=K00337:301:HCKMKBBXY:6:1101:1702:29659;size=186;,length=98>
##contig=<ID=K00337:301:HCKMKBBXY:6:1101:20780:40315;size=186;,length=100>
##contig=<ID=K00337:301:HCKMKBBXY:6:1101:23246:36042;size=186;,length=100>
##contig=<ID=K00337:301:HCKMKBBXY:6:1101:23409:12796;size=186;,length=100>
##contig=<ID=K00337:301:HCKMKBBXY:6:1101:27671:37906;size=186;,length=100>
##contig=<ID=K00337:301:HCKMKBBXY:6:1101:6187:38978;size=186;,length=100>
##contig=<ID=K00337:301:HCKMKBBXY:6:1102:3082:38029;size=186;,length=100>
##contig=<ID=K00337:301:HCKMKBBXY:6:1207:5507:17368;size=186;,length=98>
##contig=<ID=K00337:301:HCKMKBBXY:5:1101:10358:17051;size=185;,length=100>
##contig=<ID=K00337:301:HCKMKBBXY:5:1101:12144:38539;size=185;,length=100>
##contig=<ID=K00337:301:HCKMKBBXY:5:1101:12337:14783;size=185;,length=100>
##contig=<ID=K00337:301:HCKMKBBXY:5:1101:18720:25281;size=185;,length=100>
##contig=<ID=K00337:301:HCKMKBBXY:5:1101:18862:43814;size=185;,length=100>
##contig=<ID=K00337:301:HCKMKBBXY:5:1101:19563:15170;size=185;,length=100>
##contig=<ID=K00337:301:HCKMKBBXY:5:1101:20791:21975;size=185;,length=100>
##contig=<ID=K00337:301:HCKMKBBXY:5:1101:21328:5710;size=185;,length=100>
##contig=<ID=K00337:301:HCKMKBBXY:5:1101:23186:10299;size=185;,length=100>
##contig=<ID=K00337:301:HCKMKBBXY:5:1101:7324:35462;size=185;,length=100>
##contig=<ID=K00337:301:HCKMKBBXY:5:1103:22871:42354;size=185;,length=100>
##contig=<ID=K00337:301:HCKMKBBXY:5:1103:2554:14045;size=185;,length=100>
##contig=<ID=K00337:301:HCKMKBBXY:5:1104:25692:10528;size=185;,length=100>
##contig=<ID=K00337:301:HCKMKBBXY:5:1105:16863:21324;size=185;,length=100>
##contig=<ID=K00337:301:HCKMKBBXY:6:1101:13119:38046;size=185;,length=100>
##contig=<ID=K00337:301:HCKMKBBXY:6:1101:13626:47190;size=185;,length=100>
##contig=<ID=K00337:301:HCKMKBBXY:6:1101:16346:24753;size=185;,length=100>
##contig=<ID=K00337:301:HCKMKBBXY:6:1101:8521:20023;size=185;,length=100>
##contig=<ID=K00337:301:HCKMKBBXY:6:1102:21663:16805;size=185;,length=100>
##contig=<ID=K00337:301:HCKMKBBXY:7:1102:24545:37167;size=185;,length=100>
##contig=<ID=K00337:301:HCKMKBBXY:7:1127:19684:31910;size=185;,length=100>
##contig=<ID=K00337:301:HCKMKBBXY:5:1101:10500:46487;size=184;,length=100>
##contig=<ID=K00337:301:HCKMKBBXY:5:1101:12357:8348;size=184;,length=100>
##contig=<ID=K00337:301:HCKMKBBXY:5:1101:1316:20515;size=184;,length=100>
##contig=<ID=K00337:301:HCKMKBBXY:5:1101:1448:20709;size=184;,length=100>
##contig=<ID=K00337:301:HCKMKBBXY:5:1101:1661:8770;size=184;,length=100>
##contig=<ID=K00337:301:HCKMKBBXY:5:1101:16965:18968;size=184;,length=100>
##contig=<ID=K00337:301:HCKMKBBXY:5:1101:17523:13675;size=184;,length=100>
##contig=<ID=K00337:301:HCKMKBBXY:5:1101:18588:48403;size=184;,length=100>
##contig=<ID=K00337:301:HCKMKBBXY:5:1101:24779:37044;size=184;,length=100>
##contig=<ID=K00337:301:HCKMKBBXY:5:1101:26250:28938;size=184;,length=100>
##contig=<ID=K00337:301:HCKMKBBXY:5:1101:27356:17843;size=184;,length=100>
##contig=<ID=K00337:301:HCKMKBBXY:5:1101:28148:13482;size=184;,length=100>
##contig=<ID=K00337:301:HCKMKBBXY:5:1101:31558:43796;size=184;,length=100>
##contig=<ID=K00337:301:HCKMKBBXY:5:1101:5000:35936;size=184;,length=100>
##contig=<ID=K00337:301:HCKMKBBXY:5:1101:5984:12497;size=184;,length=100>
##contig=<ID=K00337:301:HCKMKBBXY:5:1102:11008:35972;size=184;,length=100>
##contig=<ID=K00337:301:HCKMKBBXY:5:1102:13535:33809;size=184;,length=100>
##contig=<ID=K00337:301:HCKMKBBXY:5:1102:13941:47770;size=184;,length=100>
##contig=<ID=K00337:301:HCKMKBBXY:5:1102:20009:14080;size=184;,length=100>
##contig=<ID=K00337:301:HCKMKBBXY:5:1103:17604:37378;size=184;,length=100>
##contig=<ID=K00337:301:HCKMKBBXY:5:1103:27732:45467;size=184;,length=100>
##contig=<ID=K00337:301:HCKMKBBXY:5:1103:29498:35233;size=184;,length=100>
##contig=<ID=K00337:301:HCKMKBBXY:6:1101:13301:12867;size=184;,length=100>
##contig=<ID=K00337:301:HCKMKBBXY:6:1101:16427:19232;size=184;,length=100>
##contig=<ID=K00337:301:HCKMKBBXY:6:1101:18974:14572;size=184;,length=100>
##contig=<ID=K00337:301:HCKMKBBXY:6:1101:3123:17210;size=184;,length=100>
##contig=<ID=K00337:301:HCKMKBBXY:6:1102:13159:28305;size=184;,length=100>
##contig=<ID=K00337:301:HCKMKBBXY:7:2109:3427:46961;size=184;,length=100>
##contig=<ID=K00337:301:HCKMKBBXY:5:1101:10571:8734;size=183;,length=100>
##contig=<ID=K00337:301:HCKMKBBXY:5:1101:13240:19126;size=183;,length=100>
##contig=<ID=K00337:301:HCKMKBBXY:5:1101:13261:21307;size=183;,length=100>
##contig=<ID=K00337:301:HCKMKBBXY:5:1101:14174:46381;size=183;,length=100>
##contig=<ID=K00337:301:HCKMKBBXY:5:1101:15280:45695;size=183;,length=100>
##contig=<ID=K00337:301:HCKMKBBXY:5:1101:19015:48157;size=183;,length=100>
##contig=<ID=K00337:301:HCKMKBBXY:5:1101:19116:42319;size=183;,length=100>
##contig=<ID=K00337:301:HCKMKBBXY:5:1101:23389:9104;size=183;,length=100>
##contig=<ID=K00337:301:HCKMKBBXY:5:1101:31152:16577;size=183;,length=100>
##contig=<ID=K00337:301:HCKMKBBXY:5:1101:4827:29237;size=183;,length=100>
##contig=<ID=K00337:301:HCKMKBBXY:5:1101:5132:11407;size=183;,length=100>
##contig=<ID=K00337:301:HCKMKBBXY:5:1101:8278:12814;size=183;,length=100>
##contig=<ID=K00337:301:HCKMKBBXY:5:1102:16153:41968;size=183;,length=100>
##contig=<ID=K00337:301:HCKMKBBXY:5:1107:21998:38978;size=183;,length=100>
##contig=<ID=K00337:301:HCKMKBBXY:6:1101:10470:37431;size=183;,length=100>
##contig=<ID=K00337:301:HCKMKBBXY:6:1101:12682:38767;size=183;,length=100>
##contig=<ID=K00337:301:HCKMKBBXY:6:1101:21968:35761;size=183;,length=100>
##contig=<ID=K00337:301:HCKMKBBXY:6:1101:30695:16172;size=183;,length=100>
##contig=<ID=K00337:301:HCKMKBBXY:6:1101:4249:9913;size=183;,length=100>
##contig=<ID=K00337:301:HCKMKBBXY:6:1101:8511:5411;size=183;,length=100>
##contig=<ID=K00337:301:HCKMKBBXY:6:1101:8714:2879;size=183;,length=100>
##contig=<ID=K00337:301:HCKMKBBXY:6:1102:11820:22538;size=183;,length=100>
##contig=<ID=K00337:301:HCKMKBBXY:6:1102:19969:9825;size=183;,length=100>
##contig=<ID=K00337:301:HCKMKBBXY:7:1101:18873:36059;size=183;,length=100>
##contig=<ID=K00337:301:HCKMKBBXY:4:1101:19816:38820;size=182;,length=100>
##contig=<ID=K00337:301:HCKMKBBXY:5:1101:13535:25791;size=182;,length=100>
##contig=<ID=K00337:301:HCKMKBBXY:5:1101:13738:6871;size=182;,length=100>
##contig=<ID=K00337:301:HCKMKBBXY:5:1101:13819:49212;size=182;,length=100>
##contig=<ID=K00337:301:HCKMKBBXY:5:1101:14103:26740;size=182;,length=100>
##contig=<ID=K00337:301:HCKMKBBXY:5:1101:16193:42530;size=182;,length=100>
##contig=<ID=K00337:301:HCKMKBBXY:5:1101:17391:13447;size=182;,length=100>
##contig=<ID=K00337:301:HCKMKBBXY:5:1101:18426:42741;size=182;,length=100>
##contig=<ID=K00337:301:HCKMKBBXY:5:1101:1935:32877;size=182;,length=100>
##contig=<ID=K00337:301:HCKMKBBXY:5:1101:20638:27971;size=182;,length=100>
##contig=<ID=K00337:301:HCKMKBBXY:5:1101:21014:27356;size=182;,length=100>
##contig=<ID=K00337:301:HCKMKBBXY:5:1101:21349:4655;size=182;,length=100>
##contig=<ID=K00337:301:HCKMKBBXY:5:1101:22942:39031;size=182;,length=100>
##contig=<ID=K00337:301:HCKMKBBXY:5:1101:25317:9913;size=182;,length=97>
##contig=<ID=K00337:301:HCKMKBBXY:5:1101:4706:18898;size=182;,length=100>
##contig=<ID=K00337:301:HCKMKBBXY:5:1101:6411:13693;size=182;,length=100>
##contig=<ID=K00337:301:HCKMKBBXY:5:1102:2351:14256;size=182;,length=100>
##contig=<ID=K00337:301:HCKMKBBXY:5:1102:2493:31945;size=182;,length=100>
##contig=<ID=K00337:301:HCKMKBBXY:5:1103:23246:27391;size=182;,length=100>
##contig=<ID=K00337:301:HCKMKBBXY:5:1207:17543:37378;size=182;,length=100>
##contig=<ID=K00337:301:HCKMKBBXY:6:1101:13535:31664;size=182;,length=100>
##contig=<ID=K00337:301:HCKMKBBXY:6:1101:16092:32332;size=182;,length=100>
##contig=<ID=K00337:301:HCKMKBBXY:6:1101:4919:28903;size=182;,length=100>
##contig=<ID=K00337:301:HCKMKBBXY:6:1102:24180:44306;size=182;,length=100>
##contig=<ID=K00337:301:HCKMKBBXY:5:1101:10409:6273;size=181;,length=100>
##contig=<ID=K00337:301:HCKMKBBXY:5:1101:10845:23768;size=181;,length=100>
##contig=<ID=K00337:301:HCKMKBBXY:5:1101:11150:18458;size=181;,length=100>
##contig=<ID=K00337:301:HCKMKBBXY:5:1101:12388:8295;size=181;,length=100>
##contig=<ID=K00337:301:HCKMKBBXY:5:1101:1286:14906;size=181;,length=100>
##contig=<ID=K00337:301:HCKMKBBXY:5:1101:13849:23909;size=181;,length=100>
##contig=<ID=K00337:301:HCKMKBBXY:5:1101:1387:30907;size=181;,length=100>
##contig=<ID=K00337:301:HCKMKBBXY:5:1101:14265:18687;size=181;,length=100>
##contig=<ID=K00337:301:HCKMKBBXY:5:1101:17888:30767;size=181;,length=100>
##contig=<ID=K00337:301:HCKMKBBXY:5:1101:19360:2580;size=181;,length=100>
##contig=<ID=K00337:301:HCKMKBBXY:5:1101:21866:16207;size=181;,length=100>
##contig=<ID=K00337:301:HCKMKBBXY:5:1101:23429:46733;size=181;,length=100>
##contig=<ID=K00337:301:HCKMKBBXY:5:1101:24616:20621;size=181;,length=100>
##contig=<ID=K00337:301:HCKMKBBXY:5:1101:25611:49177;size=181;,length=100>
##contig=<ID=K00337:301:HCKMKBBXY:5:1101:6857:27514;size=181;,length=99>
##contig=<ID=K00337:301:HCKMKBBXY:5:1101:7090:14519;size=181;,length=100>
##contig=<ID=K00337:301:HCKMKBBXY:5:1101:9942:7046;size=181;,length=100>
##contig=<ID=K00337:301:HCKMKBBXY:5:1102:15473:26019;size=181;,length=100>
##contig=<ID=K00337:301:HCKMKBBXY:5:1102:17310:2580;size=181;,length=100>
##contig=<ID=K00337:301:HCKMKBBXY:5:1102:25276:13570;size=181;,length=100>
##contig=<ID=K00337:301:HCKMKBBXY:6:1101:11089:41247;size=181;,length=100>
##contig=<ID=K00337:301:HCKMKBBXY:6:1101:13403:35444;size=181;,length=100>
##contig=<ID=K00337:301:HCKMKBBXY:6:1101:17837:40561;size=181;,length=100>
##contig=<ID=K00337:301:HCKMKBBXY:6:1101:21197:32666;size=181;,length=100>
##contig=<ID=K00337:301:HCKMKBBXY:6:1101:3610:27268;size=181;,length=100>
##contig=<ID=K00337:301:HCKMKBBXY:6:1101:6867:21905;size=181;,length=100>
##contig=<ID=K00337:301:HCKMKBBXY:6:1103:29173:3653;size=181;,length=100>
##contig=<ID=K00337:301:HCKMKBBXY:4:1103:13332:9684;size=180;,length=100>
##contig=<ID=K00337:301:HCKMKBBXY:5:1101:11698:49054;size=180;,length=100>
##contig=<ID=K00337:301:HCKMKBBXY:5:1101:12855:2774;size=180;,length=100>
##contig=<ID=K00337:301:HCKMKBBXY:5:1101:14458:36640;size=180;,length=100>
##contig=<ID=K00337:301:HCKMKBBXY:5:1101:15828:40033;size=180;,length=100>
##contig=<ID=K00337:301:HCKMKBBXY:5:1101:19055:21219;size=180;,length=100>
##contig=<ID=K00337:301:HCKMKBBXY:5:1101:19400:23083;size=180;,length=100>
##contig=<ID=K00337:301:HCKMKBBXY:5:1101:19776:46979;size=180;,length=100>
##contig=<ID=K00337:301:HCKMKBBXY:5:1101:20202:30028;size=180;,length=100>
##contig=<ID=K00337:301:HCKMKBBXY:5:1101:2027:48896;size=180;,length=100>
##contig=<ID=K00337:301:HCKMKBBXY:5:1101:23926:19636;size=180;,length=100>
##contig=<ID=K00337:301:HCKMKBBXY:5:1101:25002:30187;size=180;,length=100>
##contig=<ID=K00337:301:HCKMKBBXY:5:1101:26007:26195;size=180;,length=100>
##contig=<ID=K00337:301:HCKMKBBXY:5:1101:26098:34688;size=180;,length=100>
##contig=<ID=K00337:301:HCKMKBBXY:5:1101:27712:7627;size=180;,length=100>
##contig=<ID=K00337:301:HCKMKBBXY:5:1101:30868:33563;size=180;,length=100>
##contig=<ID=K00337:301:HCKMKBBXY:5:1101:31264:48315;size=180;,length=100>
##contig=<ID=K00337:301:HCKMKBBXY:5:1101:3650:45484;size=180;,length=100>
##contig=<ID=K00337:301:HCKMKBBXY:5:1101:3742:9877;size=180;,length=100>
##contig=<ID=K00337:301:HCKMKBBXY:5:1101:3752:42812;size=180;,length=100>
##contig=<ID=K00337:301:HCKMKBBXY:5:1101:4564:18546;size=180;,length=100>
##contig=<ID=K00337:301:HCKMKBBXY:5:1102:11749:28463;size=180;,length=100>
##contig=<ID=K00337:301:HCKMKBBXY:5:1102:23693:13429;size=180;,length=100>
##contig=<ID=K00337:301:HCKMKBBXY:5:1102:7902:18740;size=180;,length=100>
##contig=<ID=K00337:301:HCKMKBBXY:5:1103:11089:11390;size=180;,length=100>
##contig=<ID=K00337:301:HCKMKBBXY:5:1103:14509:3459;size=180;,length=100>
##contig=<ID=K00337:301:HCKMKBBXY:5:1103:21136:18810;size=180;,length=100>
##contig=<ID=K00337:301:HCKMKBBXY:5:1104:18893:33105;size=180;,length=100>
##contig=<ID=K00337:301:HCKMKBBXY:5:1104:19816:43779;size=180;,length=100>
##contig=<ID=K00337:301:HCKMKBBXY:6:1101:11485:17069;size=180;,length=100>
##contig=<ID=K00337:301:HCKMKBBXY:6:1101:21582:7662;size=180;,length=100>
##contig=<ID=K00337:301:HCKMKBBXY:6:1101:26230:12620;size=180;,length=100>
##contig=<ID=K00337:301:HCKMKBBXY:6:1101:26362:32930;size=180;,length=100>
##contig=<ID=K00337:301:HCKMKBBXY:6:1101:4584:8277;size=180;,length=100>
##contig=<ID=K00337:301:HCKMKBBXY:6:1127:1489:26758;size=180;,length=100>
##contig=<ID=K00337:301:HCKMKBBXY:4:1102:7628:9508;size=179;,length=100>
##contig=<ID=K00337:301:HCKMKBBXY:5:1101:10044:26599;size=179;,length=100>
##contig=<ID=K00337:301:HCKMKBBXY:5:1101:11769:35215;size=179;,length=100>
##contig=<ID=K00337:301:HCKMKBBXY:5:1101:13058:33862;size=179;,length=100>
##contig=<ID=K00337:301:HCKMKBBXY:5:1101:13575:43902;size=179;,length=100>
##contig=<ID=K00337:301:HCKMKBBXY:5:1101:14834:34934;size=179;,length=100>
##contig=<ID=K00337:301:HCKMKBBXY:5:1101:16559:43058;size=179;,length=100>
##contig=<ID=K00337:301:HCKMKBBXY:5:1101:1712:9280;size=179;,length=100>
##contig=<ID=K00337:301:HCKMKBBXY:5:1101:18700:45854;size=179;,length=100>
##contig=<ID=K00337:301:HCKMKBBXY:5:1101:24373:7961;size=179;,length=100>
##contig=<ID=K00337:301:HCKMKBBXY:5:1101:26534:24401;size=179;,length=100>
##contig=<ID=K00337:301:HCKMKBBXY:5:1101:30330:30556;size=179;,length=100>
##contig=<ID=K00337:301:HCKMKBBXY:5:1101:8359:40526;size=179;,length=100>
##contig=<ID=K00337:301:HCKMKBBXY:5:1102:1296:46469;size=179;,length=100>
##contig=<ID=K00337:301:HCKMKBBXY:5:1102:15087:4708;size=179;,length=100>
##contig=<ID=K00337:301:HCKMKBBXY:5:1102:23977:42900;size=179;,length=100>
##contig=<ID=K00337:301:HCKMKBBXY:5:1102:31132:19320;size=179;,length=100>
##contig=<ID=K00337:301:HCKMKBBXY:5:1102:4777:27637;size=179;,length=100>
##contig=<ID=K00337:301:HCKMKBBXY:5:1102:5700:48790;size=179;,length=100>
##contig=<ID=K00337:301:HCKMKBBXY:5:1102:6756:41651;size=179;,length=100>
##contig=<ID=K00337:301:HCKMKBBXY:6:1101:12845:45414;size=179;,length=100>
##contig=<ID=K00337:301:HCKMKBBXY:5:1101:10003:29765;size=178;,length=100>
##contig=<ID=K00337:301:HCKMKBBXY:5:1101:10297:4040;size=178;,length=100>
##contig=<ID=K00337:301:HCKMKBBXY:5:1101:10358:2633;size=178;,length=100>
##contig=<ID=K00337:301:HCKMKBBXY:5:1101:10409:17632;size=178;,length=100>
##contig=<ID=K00337:301:HCKMKBBXY:5:1101:10521:35268;size=178;,length=100>
##contig=<ID=K00337:301:HCKMKBBXY:5:1101:12997:25879;size=178;,length=100>
##contig=<ID=K00337:301:HCKMKBBXY:5:1101:13159:19513;size=178;,length=100>
##contig=<ID=K00337:301:HCKMKBBXY:5:1101:13697:2580;size=178;,length=100>
##contig=<ID=K00337:301:HCKMKBBXY:5:1101:15118:2826;size=178;,length=100>
##contig=<ID=K00337:301:HCKMKBBXY:5:1101:16884:17280;size=178;,length=100>
##contig=<ID=K00337:301:HCKMKBBXY:5:1101:17432:5956;size=178;,length=100>
##contig=<ID=K00337:301:HCKMKBBXY:5:1101:17797:33281;size=178;,length=100>
##contig=<ID=K00337:301:HCKMKBBXY:5:1101:17980:15522;size=178;,length=100>
##contig=<ID=K00337:301:HCKMKBBXY:5:1101:1925:6800;size=178;,length=100>
##contig=<ID=K00337:301:HCKMKBBXY:5:1101:22100:26951;size=178;,length=100>
##contig=<ID=K00337:301:HCKMKBBXY:5:1101:22830:39295;size=178;,length=100>
##contig=<ID=K00337:301:HCKMKBBXY:5:1101:23368:24472;size=178;,length=100>
##contig=<ID=K00337:301:HCKMKBBXY:5:1101:24434:28920;size=178;,length=100>
##contig=<ID=K00337:301:HCKMKBBXY:5:1101:25418:32525;size=178;,length=100>
##contig=<ID=K00337:301:HCKMKBBXY:5:1101:2635:19566;size=178;,length=100>
##contig=<ID=K00337:301:HCKMKBBXY:5:1101:27468:24753;size=178;,length=100>
##contig=<ID=K00337:301:HCKMKBBXY:5:1101:27559:35497;size=178;,length=98>
##contig=<ID=K00337:301:HCKMKBBXY:5:1101:31355:30503;size=178;,length=100>
##contig=<ID=K00337:301:HCKMKBBXY:5:1101:32157:19197;size=178;,length=100>
##contig=<ID=K00337:301:HCKMKBBXY:5:1102:11140:39154;size=178;,length=100>
##contig=<ID=K00337:301:HCKMKBBXY:5:1102:11343:5675;size=178;,length=100>
##contig=<ID=K00337:301:HCKMKBBXY:5:1102:18933:25896;size=178;,length=100>
##contig=<ID=K00337:301:HCKMKBBXY:5:1102:19207:5552;size=178;,length=100>
##contig=<ID=K00337:301:HCKMKBBXY:5:1102:21247:13939;size=178;,length=100>
##contig=<ID=K00337:301:HCKMKBBXY:5:1102:28026:41546;size=178;,length=100>
##contig=<ID=K00337:301:HCKMKBBXY:5:1105:2229:32648;size=178;,length=98>
##contig=<ID=K00337:301:HCKMKBBXY:5:1108:4249:41563;size=178;,length=100>
##contig=<ID=K00337:301:HCKMKBBXY:6:1101:14925:31681;size=178;,length=100>
##contig=<ID=K00337:301:HCKMKBBXY:6:1101:25083:19742;size=178;,length=100>
##contig=<ID=K00337:301:HCKMKBBXY:6:1101:6908:15188;size=178;,length=100>
##contig=<ID=K00337:301:HCKMKBBXY:6:1101:9709:35339;size=178;,length=100>
##contig=<ID=K00337:301:HCKMKBBXY:6:1102:14225:45062;size=178;,length=100>
##contig=<ID=K00337:301:HCKMKBBXY:6:1102:23338:40455;size=178;,length=100>
##contig=<ID=K00337:301:HCKMKBBXY:6:1102:8998:33615;size=178;,length=100>
##contig=<ID=K00337:301:HCKMKBBXY:6:1104:15209:24261;size=178;,length=100>
##contig=<ID=K00337:301:HCKMKBBXY:5:1101:10389:41194;size=177;,length=100>
##contig=<ID=K00337:301:HCKMKBBXY:5:1101:10409:4092;size=177;,length=100>
##contig=<ID=K00337:301:HCKMKBBXY:5:1101:10592:7961;size=177;,length=100>
##contig=<ID=K00337:301:HCKMKBBXY:5:1101:11779:8963;size=177;,length=100>
##contig=<ID=K00337:301:HCKMKBBXY:5:1101:13535:23399;size=177;,length=100>
##contig=<ID=K00337:301:HCKMKBBXY:5:1101:13555:40174;size=177;,length=100>
##contig=<ID=K00337:301:HCKMKBBXY:5:1101:14539:9420;size=177;,length=100>
##contig=<ID=K00337:301:HCKMKBBXY:5:1101:15290:20146;size=177;,length=100>
##contig=<ID=K00337:301:HCKMKBBXY:5:1101:15412:6853;size=177;,length=100>
##contig=<ID=K00337:301:HCKMKBBXY:5:1101:17320:16278;size=177;,length=100>
##contig=<ID=K00337:301:HCKMKBBXY:5:1101:17898:48474;size=177;,length=100>
##contig=<ID=K00337:301:HCKMKBBXY:5:1101:22303:34793;size=177;,length=100>
##contig=<ID=K00337:301:HCKMKBBXY:5:1101:2382:28973;size=177;,length=100>
##contig=<ID=K00337:301:HCKMKBBXY:5:1101:24241:31435;size=177;,length=100>
##contig=<ID=K00337:301:HCKMKBBXY:5:1102:13433:16858;size=177;,length=100>
##contig=<ID=K00337:301:HCKMKBBXY:5:1102:14874:12005;size=177;,length=100>
##contig=<ID=K00337:301:HCKMKBBXY:6:1101:15067:22221;size=177;,length=100>
##contig=<ID=K00337:301:HCKMKBBXY:6:1101:27407:17966;size=177;,length=100>
##contig=<ID=K00337:301:HCKMKBBXY:6:1103:15453:38222;size=177;,length=100>
##contig=<ID=K00337:301:HCKMKBBXY:6:1103:18507:15733;size=177;,length=100>
##contig=<ID=K00337:301:HCKMKBBXY:5:1101:12266:29571;size=176;,length=100>
##contig=<ID=K00337:301:HCKMKBBXY:5:1101:13311:30995;size=176;,length=100>
##contig=<ID=K00337:301:HCKMKBBXY:5:1101:13595:36657;size=176;,length=100>
##contig=<ID=K00337:301:HCKMKBBXY:5:1101:13839:44675;size=176;,length=100>
##contig=<ID=K00337:301:HCKMKBBXY:5:1101:15250:46205;size=176;,length=100>
##contig=<ID=K00337:301:HCKMKBBXY:5:1101:16833:43673;size=176;,length=100>
##contig=<ID=K00337:301:HCKMKBBXY:5:1101:21166:16260;size=176;,length=100>
##contig=<ID=K00337:301:HCKMKBBXY:5:1101:21176:19795;size=176;,length=100>
##contig=<ID=K00337:301:HCKMKBBXY:5:1101:21379:17157;size=176;,length=100>
##contig=<ID=K00337:301:HCKMKBBXY:5:1101:26900:30521;size=176;,length=100>
##contig=<ID=K00337:301:HCKMKBBXY:5:1101:6360:35866;size=176;,length=100>
##contig=<ID=K00337:301:HCKMKBBXY:5:1101:7557:20920;size=176;,length=100>
##contig=<ID=K00337:301:HCKMKBBXY:5:1102:14032:40543;size=176;,length=100>
##contig=<ID=K00337:301:HCKMKBBXY:5:1102:15097:19953;size=176;,length=100>
##contig=<ID=K00337:301:HCKMKBBXY:5:1102:15808:40209;size=176;,length=100>
##contig=<ID=K00337:301:HCKMKBBXY:5:1102:8298:31804;size=176;,length=100>
##contig=<ID=K00337:301:HCKMKBBXY:5:1103:12398:45168;size=176;,length=100>
##contig=<ID=K00337:301:HCKMKBBXY:6:1101:18355:12234;size=176;,length=100>
##contig=<ID=K00337:301:HCKMKBBXY:6:1101:22090:31435;size=176;,length=100>
##contig=<ID=K00337:301:HCKMKBBXY:6:1101:2747:20533;size=176;,length=100>
##contig=<ID=K00337:301:HCKMKBBXY:6:1101:9861:9086;size=176;,length=100>
##contig=<ID=K00337:301:HCKMKBBXY:6:1102:11951:37220;size=176;,length=100>
##contig=<ID=K00337:301:HCKMKBBXY:6:1102:17107:44851;size=176;,length=100>
##contig=<ID=K00337:301:HCKMKBBXY:6:1118:31446:8822;size=176;,length=98>
##contig=<ID=K00337:301:HCKMKBBXY:6:1121:24586:4215;size=176;,length=100>
##contig=<ID=K00337:301:HCKMKBBXY:5:1101:10683:9244;size=175;,length=100>
##contig=<ID=K00337:301:HCKMKBBXY:5:1101:10866:8471;size=175;,length=100>
##contig=<ID=K00337:301:HCKMKBBXY:5:1101:11525:31031;size=175;,length=100>
##contig=<ID=K00337:301:HCKMKBBXY:5:1101:11606:32050;size=175;,length=100>
##contig=<ID=K00337:301:HCKMKBBXY:5:1101:11647:44957;size=175;,length=100>
##contig=<ID=K00337:301:HCKMKBBXY:5:1101:12083:4673;size=175;,length=100>
##contig=<ID=K00337:301:HCKMKBBXY:5:1101:13494:41124;size=175;,length=98>
##contig=<ID=K00337:301:HCKMKBBXY:5:1101:14489:4092;size=175;,length=100>
##contig=<ID=K00337:301:HCKMKBBXY:5:1101:14732:7539;size=175;,length=100>
##contig=<ID=K00337:301:HCKMKBBXY:5:1101:15635:20252;size=175;,length=100>
##contig=<ID=K00337:301:HCKMKBBXY:5:1101:16295:37255;size=175;,length=100>
##contig=<ID=K00337:301:HCKMKBBXY:5:1101:17462:42759;size=175;,length=100>
##contig=<ID=K00337:301:HCKMKBBXY:5:1101:18061:39787;size=175;,length=100>
##contig=<ID=K00337:301:HCKMKBBXY:5:1101:18091:47647;size=175;,length=100>
##contig=<ID=K00337:301:HCKMKBBXY:5:1101:20060:39418;size=175;,length=100>
##contig=<ID=K00337:301:HCKMKBBXY:5:1101:27093:49177;size=175;,length=100>
##contig=<ID=K00337:301:HCKMKBBXY:5:1101:27651:13922;size=175;,length=100>
##contig=<ID=K00337:301:HCKMKBBXY:5:1101:29406:12286;size=175;,length=100>
##contig=<ID=K00337:301:HCKMKBBXY:5:1101:9932:27602;size=175;,length=100>
##contig=<ID=K00337:301:HCKMKBBXY:5:1102:12378:30820;size=175;,length=100>
##contig=<ID=K00337:301:HCKMKBBXY:5:1102:14945:27145;size=175;,length=100>
##contig=<ID=K00337:301:HCKMKBBXY:5:1102:24018:26406;size=175;,length=100>
##contig=<ID=K00337:301:HCKMKBBXY:5:1102:29335:14555;size=175;,length=100>
##contig=<ID=K00337:301:HCKMKBBXY:5:1103:16478:30890;size=175;,length=100>
##contig=<ID=K00337:301:HCKMKBBXY:5:1103:28381:7064;size=175;,length=100>
##contig=<ID=K00337:301:HCKMKBBXY:5:1104:10348:31699;size=175;,length=100>
##contig=<ID=K00337:301:HCKMKBBXY:6:1101:11403:31206;size=175;,length=100>
##contig=<ID=K00337:301:HCKMKBBXY:6:1101:15300:47137;size=175;,length=100>
##contig=<ID=K00337:301:HCKMKBBXY:6:1101:24342:25527;size=175;,length=100>
##contig=<ID=K00337:301:HCKMKBBXY:6:2123:22069:22186;size=175;,length=98>
##contig=<ID=K00337:301:HCKMKBBXY:7:1101:3965:21201;size=175;,length=100>
##contig=<ID=K00337:301:HCKMKBBXY:7:1101:6248:47032;size=175;,length=100>
##contig=<ID=K00337:301:HCKMKBBXY:7:2108:10460:8752;size=175;,length=100>
##contig=<ID=K00337:301:HCKMKBBXY:4:1101:29143:12638;size=174;,length=100>
##contig=<ID=K00337:301:HCKMKBBXY:5:1101:11454:39348;size=174;,length=100>
##contig=<ID=K00337:301:HCKMKBBXY:5:1101:1154:5991;size=174;,length=100>
##contig=<ID=K00337:301:HCKMKBBXY:5:1101:11962:17192;size=174;,length=100>
##contig=<ID=K00337:301:HCKMKBBXY:5:1101:1773:24718;size=174;,length=100>
##contig=<ID=K00337:301:HCKMKBBXY:5:1101:18304:41616;size=174;,length=100>
##contig=<ID=K00337:301:HCKMKBBXY:5:1101:20222:44974;size=174;,length=100>
##contig=<ID=K00337:301:HCKMKBBXY:5:1101:20547:10827;size=174;,length=100>
##contig=<ID=K00337:301:HCKMKBBXY:5:1101:21278:37273;size=174;,length=100>
##contig=<ID=K00337:301:HCKMKBBXY:5:1101:24921:29202;size=174;,length=100>
##contig=<ID=K00337:301:HCKMKBBXY:5:1101:29011:15293;size=174;,length=100>
##contig=<ID=K00337:301:HCKMKBBXY:5:1101:29031:28762;size=174;,length=100>
##contig=<ID=K00337:301:HCKMKBBXY:5:1101:9120:9913;size=174;,length=100>
##contig=<ID=K00337:301:HCKMKBBXY:5:1102:19796:2387;size=174;,length=100>
##contig=<ID=K00337:301:HCKMKBBXY:5:1102:23886:36552;size=174;,length=100>
##contig=<ID=K00337:301:HCKMKBBXY:5:1103:3528:40807;size=174;,length=100>
##contig=<ID=K00337:301:HCKMKBBXY:5:1117:29376:15715;size=174;,length=100>
##contig=<ID=K00337:301:HCKMKBBXY:5:1224:32299:23909;size=174;,length=98>
##contig=<ID=K00337:301:HCKMKBBXY:6:1101:29630:11231;size=174;,length=100>
##contig=<ID=K00337:301:HCKMKBBXY:6:1101:31193:10563;size=174;,length=100>
##contig=<ID=K00337:301:HCKMKBBXY:6:1101:31477:15698;size=174;,length=100>
##contig=<ID=K00337:301:HCKMKBBXY:6:1102:6776:9016;size=174;,length=100>
##contig=<ID=K00337:301:HCKMKBBXY:7:1101:16173:45801;size=174;,length=100>
##contig=<ID=K00337:301:HCKMKBBXY:7:1101:31375:42460;size=174;,length=100>
##contig=<ID=K00337:301:HCKMKBBXY:5:1101:10206:33844;size=173;,length=100>
##contig=<ID=K00337:301:HCKMKBBXY:5:1101:10439:45221;size=173;,length=100>
##contig=<ID=K00337:301:HCKMKBBXY:5:1101:1255:22168;size=173;,length=100>
##contig=<ID=K00337:301:HCKMKBBXY:5:1101:13047:32930;size=173;,length=100>
##contig=<ID=K00337:301:HCKMKBBXY:5:1101:13413:48368;size=173;,length=100>
##contig=<ID=K00337:301:HCKMKBBXY:5:1101:13961:5218;size=173;,length=100>
##contig=<ID=K00337:301:HCKMKBBXY:5:1101:14529:3952;size=173;,length=100>
##contig=<ID=K00337:301:HCKMKBBXY:5:1101:14712:27901;size=173;,length=100>
##contig=<ID=K00337:301:HCKMKBBXY:5:1101:15219:7504;size=173;,length=100>
##contig=<ID=K00337:301:HCKMKBBXY:5:1101:15321:13201;size=173;,length=100>
##contig=<ID=K00337:301:HCKMKBBXY:5:1101:18365:16647;size=173;,length=100>
##contig=<ID=K00337:301:HCKMKBBXY:5:1101:19045:21764;size=173;,length=100>
##contig=<ID=K00337:301:HCKMKBBXY:5:1101:19350:38398;size=173;,length=100>
##contig=<ID=K00337:301:HCKMKBBXY:5:1101:20669:39840;size=173;,length=100>
##contig=<ID=K00337:301:HCKMKBBXY:5:1101:21369:14080;size=173;,length=100>
##contig=<ID=K00337:301:HCKMKBBXY:5:1101:22232:39523;size=173;,length=100>
##contig=<ID=K00337:301:HCKMKBBXY:5:1101:22861:46662;size=173;,length=100>
##contig=<ID=K00337:301:HCKMKBBXY:5:1101:25053:6958;size=173;,length=100>
##contig=<ID=K00337:301:HCKMKBBXY:5:1101:3660:35374;size=173;,length=100>
##contig=<ID=K00337:301:HCKMKBBXY:5:1101:6938:27057;size=173;,length=100>
##contig=<ID=K00337:301:HCKMKBBXY:5:1102:15260:15698;size=173;,length=100>
##contig=<ID=K00337:301:HCKMKBBXY:5:1102:18730:38416;size=173;,length=100>
##contig=<ID=K00337:301:HCKMKBBXY:5:1102:5994:28903;size=173;,length=100>
##contig=<ID=K00337:301:HCKMKBBXY:5:1103:27164:39945;size=173;,length=100>
##contig=<ID=K00337:301:HCKMKBBXY:6:1101:10439:42900;size=173;,length=100>
##contig=<ID=K00337:301:HCKMKBBXY:6:1101:11667:45414;size=173;,length=100>
##contig=<ID=K00337:301:HCKMKBBXY:6:1101:1935:31400;size=173;,length=100>
##contig=<ID=K00337:301:HCKMKBBXY:6:1102:14763:47612;size=173;,length=100>
##contig=<ID=K00337:301:HCKMKBBXY:7:1102:14742:30204;size=173;,length=100>
##contig=<ID=K00337:301:HCKMKBBXY:5:1101:10105:8629;size=172;,length=100>
##contig=<ID=K00337:301:HCKMKBBXY:5:1101:11586:25544;size=172;,length=100>
##contig=<ID=K00337:301:HCKMKBBXY:5:1101:13738:34618;size=172;,length=100>
##contig=<ID=K00337:301:HCKMKBBXY:5:1101:13849:44341;size=172;,length=100>
##contig=<ID=K00337:301:HCKMKBBXY:5:1101:17990:2668;size=172;,length=100>
##contig=<ID=K00337:301:HCKMKBBXY:5:1101:19786:17245;size=172;,length=100>
##contig=<ID=K00337:301:HCKMKBBXY:5:1101:21511:21008;size=172;,length=100>
##contig=<ID=K00337:301:HCKMKBBXY:5:1101:22516:43005;size=172;,length=100>
##contig=<ID=K00337:301:HCKMKBBXY:5:1101:23003:41634;size=172;,length=100>
##contig=<ID=K00337:301:HCKMKBBXY:5:1101:23196:20164;size=172;,length=100>
##contig=<ID=K00337:301:HCKMKBBXY:5:1101:24008:41405;size=172;,length=100>
##contig=<ID=K00337:301:HCKMKBBXY:5:1101:25388:15803;size=172;,length=100>
##contig=<ID=K00337:301:HCKMKBBXY:5:1101:28473:46680;size=172;,length=100>
##contig=<ID=K00337:301:HCKMKBBXY:5:1101:28777:44253;size=172;,length=100>
##contig=<ID=K00337:301:HCKMKBBXY:5:1101:32248:7961;size=172;,length=100>
##contig=<ID=K00337:301:HCKMKBBXY:5:1101:6827:43603;size=172;,length=100>
##contig=<ID=K00337:301:HCKMKBBXY:5:1101:9130:38029;size=172;,length=100>
##contig=<ID=K00337:301:HCKMKBBXY:5:1102:19015:43796;size=172;,length=100>
##contig=<ID=K00337:301:HCKMKBBXY:5:1102:24972:29852;size=172;,length=100>
##contig=<ID=K00337:301:HCKMKBBXY:5:1103:13271:41053;size=172;,length=100>
##contig=<ID=K00337:301:HCKMKBBXY:5:1103:23216:43374;size=172;,length=100>
##contig=<ID=K00337:301:HCKMKBBXY:6:1101:12692:24296;size=172;,length=100>
##contig=<ID=K00337:301:HCKMKBBXY:6:1101:13047:48720;size=172;,length=100>
##contig=<ID=K00337:301:HCKMKBBXY:6:1101:27428:13113;size=172;,length=100>
##contig=<ID=K00337:301:HCKMKBBXY:6:1101:28838:25650;size=172;,length=100>
##contig=<ID=K00337:301:HCKMKBBXY:6:1102:18101:26881;size=172;,length=100>
##contig=<ID=K00337:301:HCKMKBBXY:7:1101:17482:23206;size=172;,length=100>
##contig=<ID=K00337:301:HCKMKBBXY:7:1101:23480:10387;size=172;,length=100>
##contig=<ID=K00337:301:HCKMKBBXY:7:1103:22800:44306;size=172;,length=100>
##contig=<ID=K00337:301:HCKMKBBXY:5:1101:10389:20726;size=171;,length=100>
##contig=<ID=K00337:301:HCKMKBBXY:5:1101:14529:44851;size=171;,length=100>
##contig=<ID=K00337:301:HCKMKBBXY:5:1101:15473:14379;size=171;,length=100>
##contig=<ID=K00337:301:HCKMKBBXY:5:1101:16579:15100;size=171;,length=100>
##contig=<ID=K00337:301:HCKMKBBXY:5:1101:17543:33053;size=171;,length=100>
##contig=<ID=K00337:301:HCKMKBBXY:5:1101:17706:15891;size=171;,length=100>
##contig=<ID=K00337:301:HCKMKBBXY:5:1101:23520:26072;size=171;,length=100>
##contig=<ID=K00337:301:HCKMKBBXY:5:1101:2696:46786;size=171;,length=100>
##contig=<ID=K00337:301:HCKMKBBXY:5:1101:27387:14590;size=171;,length=100>
##contig=<ID=K00337:301:HCKMKBBXY:5:1101:27610:36710;size=171;,length=100>
##contig=<ID=K00337:301:HCKMKBBXY:5:1101:2879:37290;size=171;,length=100>
##contig=<ID=K00337:301:HCKMKBBXY:5:1102:15016:27443;size=171;,length=100>
##contig=<ID=K00337:301:HCKMKBBXY:5:1102:19309:42864;size=171;,length=100>
##contig=<ID=K00337:301:HCKMKBBXY:5:1102:26169:27918;size=171;,length=100>
##contig=<ID=K00337:301:HCKMKBBXY:5:1103:28483:20217;size=171;,length=100>
##contig=<ID=K00337:301:HCKMKBBXY:6:1101:12124:33826;size=171;,length=100>
##contig=<ID=K00337:301:HCKMKBBXY:6:1101:20334:33246;size=171;,length=100>
##contig=<ID=K00337:301:HCKMKBBXY:6:1101:22424:28639;size=171;,length=100>
##contig=<ID=K00337:301:HCKMKBBXY:6:1101:31588:29149;size=171;,length=100>
##contig=<ID=K00337:301:HCKMKBBXY:6:1101:31872:31400;size=171;,length=100>
##contig=<ID=K00337:301:HCKMKBBXY:6:1101:4127:31540;size=171;,length=100>
##contig=<ID=K00337:301:HCKMKBBXY:6:1103:29741:17509;size=171;,length=100>
##contig=<ID=K00337:301:HCKMKBBXY:7:1101:10115:24577;size=171;,length=100>
##contig=<ID=K00337:301:HCKMKBBXY:7:1101:14357:11882;size=171;,length=100>
##contig=<ID=K00337:301:HCKMKBBXY:7:1101:31527:16840;size=171;,length=100>
##contig=<ID=K00337:301:HCKMKBBXY:7:1222:15402:31171;size=171;,length=97>
##contig=<ID=K00337:301:HCKMKBBXY:5:1101:10054:35057;size=170;,length=100>
##contig=<ID=K00337:301:HCKMKBBXY:5:1101:10186:30222;size=170;,length=100>
##contig=<ID=K00337:301:HCKMKBBXY:5:1101:10358:17227;size=170;,length=100>
##contig=<ID=K00337:301:HCKMKBBXY:5:1101:10470:37290;size=170;,length=100>
##contig=<ID=K00337:301:HCKMKBBXY:5:1101:10764:7802;size=170;,length=100>
##contig=<ID=K00337:301:HCKMKBBXY:5:1101:11251:27039;size=170;,length=100>
##contig=<ID=K00337:301:HCKMKBBXY:5:1101:12236:40069;size=170;,length=100>
##contig=<ID=K00337:301:HCKMKBBXY:5:1101:13139:41669;size=170;,length=100>
##contig=<ID=K00337:301:HCKMKBBXY:5:1101:16518:32472;size=170;,length=100>
##contig=<ID=K00337:301:HCKMKBBXY:5:1101:17350:22485;size=170;,length=100>
##contig=<ID=K00337:301:HCKMKBBXY:5:1101:19786:35637;size=170;,length=100>
##contig=<ID=K00337:301:HCKMKBBXY:5:1101:21176:22995;size=170;,length=100>
##contig=<ID=K00337:301:HCKMKBBXY:5:1101:27164:6958;size=170;,length=100>
##contig=<ID=K00337:301:HCKMKBBXY:5:1101:29680:21518;size=170;,length=100>
##contig=<ID=K00337:301:HCKMKBBXY:5:1101:29924:44271;size=170;,length=100>
##contig=<ID=K00337:301:HCKMKBBXY:5:1101:4005:41036;size=170;,length=100>
##contig=<ID=K00337:301:HCKMKBBXY:5:1101:4097:24876;size=170;,length=100>
##contig=<ID=K00337:301:HCKMKBBXY:5:1101:8948:27021;size=170;,length=100>
##contig=<ID=K00337:301:HCKMKBBXY:5:1102:27590:11741;size=170;,length=100>
##contig=<ID=K00337:301:HCKMKBBXY:5:1102:3153:38539;size=170;,length=100>
##contig=<ID=K00337:301:HCKMKBBXY:6:1101:10145:7609;size=170;,length=100>
##contig=<ID=K00337:301:HCKMKBBXY:6:1101:14306:17597;size=170;,length=100>
##contig=<ID=K00337:301:HCKMKBBXY:6:1101:18101:6449;size=170;,length=100>
##contig=<ID=K00337:301:HCKMKBBXY:6:1101:29954:35989;size=170;,length=100>
##contig=<ID=K00337:301:HCKMKBBXY:6:1101:3894:34196;size=170;,length=100>
##contig=<ID=K00337:301:HCKMKBBXY:6:1101:7425:17386;size=170;,length=100>
##contig=<ID=K00337:301:HCKMKBBXY:7:1102:22739:13570;size=170;,length=100>
##contig=<ID=K00337:301:HCKMKBBXY:7:1104:30665:40033;size=170;,length=98>
##contig=<ID=K00337:301:HCKMKBBXY:4:1102:8197:39752;size=169;,length=100>
##contig=<ID=K00337:301:HCKMKBBXY:5:1101:10216:48561;size=169;,length=100>
##contig=<ID=K00337:301:HCKMKBBXY:5:1101:13301:42478;size=169;,length=100>
##contig=<ID=K00337:301:HCKMKBBXY:5:1101:14326:39260;size=169;,length=100>
##contig=<ID=K00337:301:HCKMKBBXY:5:1101:17229:18370;size=169;,length=100>
##contig=<ID=K00337:301:HCKMKBBXY:5:1101:19451:6079;size=169;,length=100>
##contig=<ID=K00337:301:HCKMKBBXY:5:1101:20527:31435;size=169;,length=100>
##contig=<ID=K00337:301:HCKMKBBXY:5:1101:27752:42056;size=169;,length=100>
##contig=<ID=K00337:301:HCKMKBBXY:5:1101:28229:16928;size=169;,length=100>
##contig=<ID=K00337:301:HCKMKBBXY:5:1101:29417:17790;size=169;,length=100>
##contig=<ID=K00337:301:HCKMKBBXY:5:1101:29731:28393;size=169;,length=100>
##contig=<ID=K00337:301:HCKMKBBXY:5:1101:30289:24226;size=169;,length=100>
##contig=<ID=K00337:301:HCKMKBBXY:5:1101:30289:9737;size=169;,length=100>
##contig=<ID=K00337:301:HCKMKBBXY:5:1101:31720:20973;size=169;,length=100>
##contig=<ID=K00337:301:HCKMKBBXY:5:1101:4016:9016;size=169;,length=100>
##contig=<ID=K00337:301:HCKMKBBXY:5:1101:4553:11671;size=169;,length=100>
##contig=<ID=K00337:301:HCKMKBBXY:5:1101:4787:13447;size=169;,length=100>
##contig=<ID=K00337:301:HCKMKBBXY:5:1101:9323:36077;size=169;,length=100>
##contig=<ID=K00337:301:HCKMKBBXY:5:1102:12459:27936;size=169;,length=100>
##contig=<ID=K00337:301:HCKMKBBXY:5:1102:25469:32086;size=169;,length=100>
##contig=<ID=K00337:301:HCKMKBBXY:5:1102:31132:44781;size=169;,length=100>
##contig=<ID=K00337:301:HCKMKBBXY:5:1102:31832:24718;size=169;,length=100>
##contig=<ID=K00337:301:HCKMKBBXY:5:1103:14428:10598;size=169;,length=100>
##contig=<ID=K00337:301:HCKMKBBXY:5:1104:14986:42020;size=169;,length=100>
##contig=<ID=K00337:301:HCKMKBBXY:5:1112:16741:42425;size=169;,length=100>
##contig=<ID=K00337:301:HCKMKBBXY:6:1101:13382:17474;size=169;,length=100>
##contig=<ID=K00337:301:HCKMKBBXY:6:1101:23734:26758;size=169;,length=100>
##contig=<ID=K00337:301:HCKMKBBXY:6:1101:29214:44130;size=169;,length=100>
##contig=<ID=K00337:301:HCKMKBBXY:6:1102:11048:27918;size=169;,length=100>
##contig=<ID=K00337:301:HCKMKBBXY:6:1102:16173:36165;size=169;,length=100>
##contig=<ID=K00337:301:HCKMKBBXY:6:1124:12418:18194;size=169;,length=100>
##contig=<ID=K00337:301:HCKMKBBXY:7:1102:22120:13447;size=169;,length=100>
##contig=<ID=K00337:301:HCKMKBBXY:4:1101:14022:30468;size=168;,length=100>
##contig=<ID=K00337:301:HCKMKBBXY:5:1101:10642:3125;size=168;,length=100>
##contig=<ID=K00337:301:HCKMKBBXY:5:1101:1113:20656;size=168;,length=100>
##contig=<ID=K00337:301:HCKMKBBXY:5:1101:11190:20392;size=168;,length=100>
##contig=<ID=K00337:301:HCKMKBBXY:5:1101:12002:16700;size=168;,length=100>
##contig=<ID=K00337:301:HCKMKBBXY:5:1101:12154:2791;size=168;,length=100>
##contig=<ID=K00337:301:HCKMKBBXY:5:1101:13727:32103;size=168;,length=100>
##contig=<ID=K00337:301:HCKMKBBXY:5:1101:1438:46082;size=168;,length=100>
##contig=<ID=K00337:301:HCKMKBBXY:5:1101:14752:3846;size=168;,length=100>
##contig=<ID=K00337:301:HCKMKBBXY:5:1101:15087:10018;size=168;,length=100>
##contig=<ID=K00337:301:HCKMKBBXY:5:1101:15585:15065;size=168;,length=100>
##contig=<ID=K00337:301:HCKMKBBXY:5:1101:15625:25896;size=168;,length=100>
##contig=<ID=K00337:301:HCKMKBBXY:5:1101:15635:17579;size=168;,length=100>
##contig=<ID=K00337:301:HCKMKBBXY:5:1101:16386:48948;size=168;,length=100>
##contig=<ID=K00337:301:HCKMKBBXY:5:1101:21136:10405;size=168;,length=100>
##contig=<ID=K00337:301:HCKMKBBXY:5:1101:2209:37220;size=168;,length=100>
##contig=<ID=K00337:301:HCKMKBBXY:5:1101:23074:47911;size=168;,length=100>
##contig=<ID=K00337:301:HCKMKBBXY:5:1101:25043:34547;size=168;,length=100>
##contig=<ID=K00337:301:HCKMKBBXY:5:1101:2666:13922;size=168;,length=100>
##contig=<ID=K00337:301:HCKMKBBXY:5:1101:29143:25298;size=168;,length=100>
##contig=<ID=K00337:301:HCKMKBBXY:5:1101:5548:47260;size=168;,length=100>
##contig=<ID=K00337:301:HCKMKBBXY:5:1101:8166:18845;size=168;,length=100>
##contig=<ID=K00337:301:HCKMKBBXY:5:1102:19705:34125;size=168;,length=100>
##contig=<ID=K00337:301:HCKMKBBXY:5:1102:22841:14871;size=168;,length=100>
##contig=<ID=K00337:301:HCKMKBBXY:5:1102:25256:2668;size=168;,length=100>
##contig=<ID=K00337:301:HCKMKBBXY:5:1103:17777:21113;size=168;,length=100>
##contig=<ID=K00337:301:HCKMKBBXY:5:1103:23805:7046;size=168;,length=100>
##contig=<ID=K00337:301:HCKMKBBXY:6:1101:20659:31488;size=168;,length=100>
##contig=<ID=K00337:301:HCKMKBBXY:6:1101:26230:43075;size=168;,length=100>
##contig=<ID=K00337:301:HCKMKBBXY:6:1101:32532:13412;size=168;,length=100>
##contig=<ID=K00337:301:HCKMKBBXY:6:1102:16660:7293;size=168;,length=100>
##contig=<ID=K00337:301:HCKMKBBXY:6:1102:29609:14115;size=168;,length=100>
##contig=<ID=K00337:301:HCKMKBBXY:6:1102:31132:10880;size=168;,length=100>
##contig=<ID=K00337:301:HCKMKBBXY:7:1101:16122:40895;size=168;,length=100>
##contig=<ID=K00337:301:HCKMKBBXY:7:1102:24008:21746;size=168;,length=100>
##contig=<ID=K00337:301:HCKMKBBXY:7:1102:8917:25527;size=168;,length=100>
##contig=<ID=K00337:301:HCKMKBBXY:5:1101:11383:35637;size=167;,length=100>
##contig=<ID=K00337:301:HCKMKBBXY:5:1101:11718:4708;size=167;,length=100>
##contig=<ID=K00337:301:HCKMKBBXY:5:1101:12916:20287;size=167;,length=100>
##contig=<ID=K00337:301:HCKMKBBXY:5:1101:13819:45801;size=167;,length=100>
##contig=<ID=K00337:301:HCKMKBBXY:5:1101:15909:35848;size=167;,length=100>
##contig=<ID=K00337:301:HCKMKBBXY:5:1101:21663:42689;size=167;,length=100>
##contig=<ID=K00337:301:HCKMKBBXY:5:1101:22090:42091;size=167;,length=100>
##contig=<ID=K00337:301:HCKMKBBXY:5:1101:22242:24067;size=167;,length=100>
##contig=<ID=K00337:301:HCKMKBBXY:5:1101:23713:41387;size=167;,length=100>
##contig=<ID=K00337:301:HCKMKBBXY:5:1101:23805:25896;size=167;,length=100>
##contig=<ID=K00337:301:HCKMKBBXY:5:1101:23845:6413;size=167;,length=100>
##contig=<ID=K00337:301:HCKMKBBXY:5:1101:24586:19478;size=167;,length=100>
##contig=<ID=K00337:301:HCKMKBBXY:5:1101:25134:8822;size=167;,length=100>
##contig=<ID=K00337:301:HCKMKBBXY:5:1101:4066:8822;size=167;,length=100>
##contig=<ID=K00337:301:HCKMKBBXY:5:1101:5193:42143;size=167;,length=100>
##contig=<ID=K00337:301:HCKMKBBXY:5:1101:5690:47999;size=167;,length=100>
##contig=<ID=K00337:301:HCKMKBBXY:5:1101:7344:17772;size=167;,length=100>
##contig=<ID=K00337:301:HCKMKBBXY:5:1101:9780:31699;size=167;,length=100>
##contig=<ID=K00337:301:HCKMKBBXY:5:1102:13555:5956;size=167;,length=100>
##contig=<ID=K00337:301:HCKMKBBXY:5:1102:23652:8330;size=167;,length=100>
##contig=<ID=K00337:301:HCKMKBBXY:5:1103:17208:39260;size=167;,length=100>
##contig=<ID=K00337:301:HCKMKBBXY:5:1103:25723:42548;size=167;,length=100>
##contig=<ID=K00337:301:HCKMKBBXY:5:1104:22800:16770;size=167;,length=100>
##contig=<ID=K00337:301:HCKMKBBXY:5:1117:31913:27109;size=167;,length=97>
##contig=<ID=K00337:301:HCKMKBBXY:5:1126:32542:41634;size=167;,length=100>
##contig=<ID=K00337:301:HCKMKBBXY:5:1208:1641:2404;size=167;,length=98>
##contig=<ID=K00337:301:HCKMKBBXY:5:2114:3001:9965;size=167;,length=100>
##contig=<ID=K00337:301:HCKMKBBXY:6:1101:11535:18810;size=167;,length=100>
##contig=<ID=K00337:301:HCKMKBBXY:6:1101:15371:3899;size=167;,length=100>
##contig=<ID=K00337:301:HCKMKBBXY:6:1101:21765:27813;size=167;,length=100>
##contig=<ID=K00337:301:HCKMKBBXY:6:1102:11962:15680;size=167;,length=100>
##contig=<ID=K00337:301:HCKMKBBXY:7:1101:10206:4409;size=167;,length=100>
##contig=<ID=K00337:301:HCKMKBBXY:7:1101:13098:4989;size=167;,length=100>
##contig=<ID=K00337:301:HCKMKBBXY:7:1101:1692:45467;size=167;,length=100>
##contig=<ID=K00337:301:HCKMKBBXY:7:1103:20283:36147;size=167;,length=100>
##contig=<ID=K00337:301:HCKMKBBXY:5:1101:10196:12515;size=166;,length=100>
##contig=<ID=K00337:301:HCKMKBBXY:5:1101:11008:44025;size=166;,length=100>
##contig=<ID=K00337:301:HCKMKBBXY:5:1101:1336:17210;size=166;,length=100>
##contig=<ID=K00337:301:HCKMKBBXY:5:1101:13880:19249;size=166;,length=100>
##contig=<ID=K00337:301:HCKMKBBXY:5:1101:13910:44552;size=166;,length=100>
##contig=<ID=K00337:301:HCKMKBBXY:5:1101:14103:24278;size=166;,length=100>
##contig=<ID=K00337:301:HCKMKBBXY:5:1101:15848:9614;size=166;,length=100>
##contig=<ID=K00337:301:HCKMKBBXY:5:1101:18142:14713;size=166;,length=100>
##contig=<ID=K00337:301:HCKMKBBXY:5:1101:19147:10581;size=166;,length=100>
##contig=<ID=K00337:301:HCKMKBBXY:5:1101:19410:40965;size=166;,length=100>
##contig=<ID=K00337:301:HCKMKBBXY:5:1101:22668:32613;size=166;,length=100>
##contig=<ID=K00337:301:HCKMKBBXY:5:1101:23145:6607;size=166;,length=100>
##contig=<ID=K00337:301:HCKMKBBXY:5:1101:24819:31804;size=166;,length=100>
##contig=<ID=K00337:301:HCKMKBBXY:5:1101:28848:9455;size=166;,length=100>
##contig=<ID=K00337:301:HCKMKBBXY:5:1101:3021:17421;size=166;,length=100>
##contig=<ID=K00337:301:HCKMKBBXY:5:1101:30482:31136;size=166;,length=100>
##contig=<ID=K00337:301:HCKMKBBXY:5:1101:30584:35215;size=166;,length=100>
##contig=<ID=K00337:301:HCKMKBBXY:5:1101:3589:5499;size=166;,length=100>
##contig=<ID=K00337:301:HCKMKBBXY:5:1102:16356:28287;size=166;,length=100>
##contig=<ID=K00337:301:HCKMKBBXY:5:1102:23115:47630;size=166;,length=100>
##contig=<ID=K00337:301:HCKMKBBXY:5:1102:2422:38996;size=166;,length=100>
##contig=<ID=K00337:301:HCKMKBBXY:5:1102:24282:29993;size=166;,length=100>
##contig=<ID=K00337:301:HCKMKBBXY:5:1102:29041:5675;size=166;,length=100>
##contig=<ID=K00337:301:HCKMKBBXY:5:1102:3681:12831;size=166;,length=100>
##contig=<ID=K00337:301:HCKMKBBXY:5:1102:4574:13359;size=166;,length=100>
##contig=<ID=K00337:301:HCKMKBBXY:5:1104:28554:9789;size=166;,length=100>
##contig=<ID=K00337:301:HCKMKBBXY:6:1101:30442:39365;size=166;,length=100>
##contig=<ID=K00337:301:HCKMKBBXY:6:1102:14631:29518;size=166;,length=100>
##contig=<ID=K00337:301:HCKMKBBXY:6:1102:20273:25826;size=166;,length=100>
##contig=<ID=K00337:301:HCKMKBBXY:6:1102:21521:46662;size=166;,length=100>
##contig=<ID=K00337:301:HCKMKBBXY:7:1101:14306:11302;size=166;,length=100>
##contig=<ID=K00337:301:HCKMKBBXY:7:1101:21379:22327;size=166;,length=100>
##contig=<ID=K00337:301:HCKMKBBXY:7:1103:21643:25246;size=166;,length=100>
##contig=<ID=K00337:301:HCKMKBBXY:4:1101:12236:8172;size=165;,length=100>
##contig=<ID=K00337:301:HCKMKBBXY:5:1101:10561:21623;size=165;,length=100>
##contig=<ID=K00337:301:HCKMKBBXY:5:1101:10835:23470;size=165;,length=100>
##contig=<ID=K00337:301:HCKMKBBXY:5:1101:10947:22186;size=165;,length=100>
##contig=<ID=K00337:301:HCKMKBBXY:5:1101:11637:22784;size=165;,length=100>
##contig=<ID=K00337:301:HCKMKBBXY:5:1101:11667:15557;size=165;,length=100>
##contig=<ID=K00337:301:HCKMKBBXY:5:1101:12327:17438;size=165;,length=100>
##contig=<ID=K00337:301:HCKMKBBXY:5:1101:14022:2861;size=165;,length=100>
##contig=<ID=K00337:301:HCKMKBBXY:5:1101:14763:27989;size=165;,length=100>
##contig=<ID=K00337:301:HCKMKBBXY:5:1101:15108:45607;size=165;,length=100>
##contig=<ID=K00337:301:HCKMKBBXY:5:1101:15371:18775;size=165;,length=100>
##contig=<ID=K00337:301:HCKMKBBXY:5:1101:19695:24226;size=165;,length=100>
##contig=<ID=K00337:301:HCKMKBBXY:5:1101:25185:46539;size=165;,length=100>
##contig=<ID=K00337:301:HCKMKBBXY:5:1101:30157:44253;size=165;,length=100>
##contig=<ID=K00337:301:HCKMKBBXY:5:1101:4645:26986;size=165;,length=100>
##contig=<ID=K00337:301:HCKMKBBXY:5:1101:4797:33123;size=165;,length=100>
##contig=<ID=K00337:301:HCKMKBBXY:5:1101:6096:11987;size=165;,length=100>
##contig=<ID=K00337:301:HCKMKBBXY:5:1101:9100:43849;size=165;,length=100>
##contig=<ID=K00337:301:HCKMKBBXY:5:1102:20466:26512;size=165;,length=100>
##contig=<ID=K00337:301:HCKMKBBXY:5:1102:21095:40438;size=165;,length=100>
##contig=<ID=K00337:301:HCKMKBBXY:5:1103:27488:42091;size=165;,length=100>
##contig=<ID=K00337:301:HCKMKBBXY:5:1104:12073:26951;size=165;,length=100>
##contig=<ID=K00337:301:HCKMKBBXY:5:1104:30360:32015;size=165;,length=100>
##contig=<ID=K00337:301:HCKMKBBXY:5:1212:24647:28340;size=165;,length=100>
##contig=<ID=K00337:301:HCKMKBBXY:6:1101:10581:21447;size=165;,length=100>
##contig=<ID=K00337:301:HCKMKBBXY:6:1101:17086:25333;size=165;,length=100>
##contig=<ID=K00337:301:HCKMKBBXY:6:1101:23135:10176;size=165;,length=100>
##contig=<ID=K00337:301:HCKMKBBXY:6:1101:31203:35901;size=165;,length=100>
##contig=<ID=K00337:301:HCKMKBBXY:6:1101:5304:5552;size=165;,length=100>
##contig=<ID=K00337:301:HCKMKBBXY:6:1102:15026:38117;size=165;,length=100>
##contig=<ID=K00337:301:HCKMKBBXY:5:1101:10713:16295;size=164;,length=100>
##contig=<ID=K00337:301:HCKMKBBXY:5:1101:10825:21975;size=164;,length=100>
##contig=<ID=K00337:301:HCKMKBBXY:5:1101:10835:8875;size=164;,length=100>
##contig=<ID=K00337:301:HCKMKBBXY:5:1101:11261:30433;size=164;,length=100>
##contig=<ID=K00337:301:HCKMKBBXY:5:1101:12550:41774;size=164;,length=100>
##contig=<ID=K00337:301:HCKMKBBXY:5:1101:12672:46065;size=164;,length=100>
##contig=<ID=K00337:301:HCKMKBBXY:5:1101:14905:32103;size=164;,length=100>
##contig=<ID=K00337:301:HCKMKBBXY:5:1101:15037:18863;size=164;,length=100>
##contig=<ID=K00337:301:HCKMKBBXY:5:1101:17127:39787;size=164;,length=100>
##contig=<ID=K00337:301:HCKMKBBXY:5:1101:17858:8523;size=164;,length=100>
##contig=<ID=K00337:301:HCKMKBBXY:5:1101:18091:43005;size=164;,length=100>
##contig=<ID=K00337:301:HCKMKBBXY:5:1101:20547:34565;size=164;,length=100>
##contig=<ID=K00337:301:HCKMKBBXY:5:1101:2209:16612;size=164;,length=100>
##contig=<ID=K00337:301:HCKMKBBXY:5:1101:22556:3653;size=164;,length=100>
##contig=<ID=K00337:301:HCKMKBBXY:5:1101:22567:31699;size=164;,length=100>
##contig=<ID=K00337:301:HCKMKBBXY:5:1101:24292:42530;size=164;,length=100>
##contig=<ID=K00337:301:HCKMKBBXY:5:1101:29041:6519;size=164;,length=100>
##contig=<ID=K00337:301:HCKMKBBXY:5:1101:31954:24366;size=164;,length=100>
##contig=<ID=K00337:301:HCKMKBBXY:5:1101:6076:18001;size=164;,length=100>
##contig=<ID=K00337:301:HCKMKBBXY:5:1102:10744:9737;size=164;,length=100>
##contig=<ID=K00337:301:HCKMKBBXY:5:1102:32177:44130;size=164;,length=100>
##contig=<ID=K00337:301:HCKMKBBXY:5:1104:13474:14432;size=164;,length=100>
##contig=<ID=K00337:301:HCKMKBBXY:5:1112:8684:19109;size=164;,length=100>
##contig=<ID=K00337:301:HCKMKBBXY:5:1127:12571:34389;size=164;,length=96>
##contig=<ID=K00337:301:HCKMKBBXY:6:1101:20709:29325;size=164;,length=100>
##contig=<ID=K00337:301:HCKMKBBXY:6:1101:25682:32771;size=164;,length=100>
##contig=<ID=K00337:301:HCKMKBBXY:4:1101:17584:5868;size=163;,length=100>
##contig=<ID=K00337:301:HCKMKBBXY:4:1101:22150:26019;size=163;,length=100>
##contig=<ID=K00337:301:HCKMKBBXY:5:1101:10592:19320;size=163;,length=100>
##contig=<ID=K00337:301:HCKMKBBXY:5:1101:10683:42267;size=163;,length=100>
##contig=<ID=K00337:301:HCKMKBBXY:5:1101:11515:20990;size=163;,length=100>
##contig=<ID=K00337:301:HCKMKBBXY:5:1101:17259:19056;size=163;,length=100>
##contig=<ID=K00337:301:HCKMKBBXY:5:1101:17716:35673;size=163;,length=100>
##contig=<ID=K00337:301:HCKMKBBXY:5:1101:19015:45836;size=163;,length=100>
##contig=<ID=K00337:301:HCKMKBBXY:5:1101:20263:39383;size=163;,length=100>
##contig=<ID=K00337:301:HCKMKBBXY:5:1101:24109:18546;size=163;,length=100>
##contig=<ID=K00337:301:HCKMKBBXY:5:1101:27022:16981;size=163;,length=100>
##contig=<ID=K00337:301:HCKMKBBXY:5:1101:27884:16928;size=163;,length=100>
##contig=<ID=K00337:301:HCKMKBBXY:5:1101:28696:9016;size=163;,length=100>
##contig=<ID=K00337:301:HCKMKBBXY:5:1101:28919:13130;size=163;,length=100>
##contig=<ID=K00337:301:HCKMKBBXY:5:1101:9181:3196;size=163;,length=100>
##contig=<ID=K00337:301:HCKMKBBXY:5:1102:12997:42618;size=163;,length=100>
##contig=<ID=K00337:301:HCKMKBBXY:5:1102:13636:6238;size=163;,length=100>
##contig=<ID=K00337:301:HCKMKBBXY:5:1102:26220:12884;size=163;,length=100>
##contig=<ID=K00337:301:HCKMKBBXY:5:1102:4980:9104;size=163;,length=100>
##contig=<ID=K00337:301:HCKMKBBXY:5:1102:7192:39875;size=163;,length=100>
##contig=<ID=K00337:301:HCKMKBBXY:5:1103:11424:9895;size=163;,length=100>
##contig=<ID=K00337:301:HCKMKBBXY:5:1103:15869:26107;size=163;,length=100>
##contig=<ID=K00337:301:HCKMKBBXY:5:1104:10998:9227;size=163;,length=100>
##contig=<ID=K00337:301:HCKMKBBXY:6:1101:11769:33527;size=163;,length=100>
##contig=<ID=K00337:301:HCKMKBBXY:6:1101:18822:21553;size=163;,length=100>
##contig=<ID=K00337:301:HCKMKBBXY:6:1101:25763:26863;size=163;,length=100>
##contig=<ID=K00337:301:HCKMKBBXY:6:1101:27844:36200;size=163;,length=100>
##contig=<ID=K00337:301:HCKMKBBXY:6:1101:4381:2475;size=163;,length=100>
##contig=<ID=K00337:301:HCKMKBBXY:6:1102:6715:25193;size=163;,length=100>
##contig=<ID=K00337:301:HCKMKBBXY:6:2114:2534:27232;size=163;,length=97>
##contig=<ID=K00337:301:HCKMKBBXY:7:1103:13332:46223;size=163;,length=100>
##contig=<ID=K00337:301:HCKMKBBXY:7:1105:30513:22291;size=163;,length=100>
##contig=<ID=K00337:301:HCKMKBBXY:7:1211:3701:29571;size=163;,length=97>
##contig=<ID=K00337:301:HCKMKBBXY:5:1101:11302:18687;size=162;,length=100>
##contig=<ID=K00337:301:HCKMKBBXY:5:1101:11891:16577;size=162;,length=100>
##contig=<ID=K00337:301:HCKMKBBXY:5:1101:14194:26301;size=162;,length=100>
##contig=<ID=K00337:301:HCKMKBBXY:5:1101:15483:17808;size=162;,length=100>
##contig=<ID=K00337:301:HCKMKBBXY:5:1101:18730:7468;size=162;,length=100>
##contig=<ID=K00337:301:HCKMKBBXY:5:1101:19553:14519;size=162;,length=100>
##contig=<ID=K00337:301:HCKMKBBXY:5:1101:22313:39066;size=162;,length=100>
##contig=<ID=K00337:301:HCKMKBBXY:5:1101:2372:9754;size=162;,length=100>
##contig=<ID=K00337:301:HCKMKBBXY:5:1101:26139:34618;size=162;,length=100>
##contig=<ID=K00337:301:HCKMKBBXY:5:1101:31923:46680;size=162;,length=100>
##contig=<ID=K00337:301:HCKMKBBXY:5:1101:32086:15873;size=162;,length=100>
##contig=<ID=K00337:301:HCKMKBBXY:5:1101:3457:40719;size=162;,length=100>
##contig=<ID=K00337:301:HCKMKBBXY:5:1101:5203:15996;size=162;,length=100>
##contig=<ID=K00337:301:HCKMKBBXY:5:1101:8308:33862;size=162;,length=100>
##contig=<ID=K00337:301:HCKMKBBXY:5:1102:13697:31171;size=162;,length=100>
##contig=<ID=K00337:301:HCKMKBBXY:5:1102:15453:29149;size=162;,length=100>
##contig=<ID=K00337:301:HCKMKBBXY:5:1102:16457:18054;size=162;,length=100>
##contig=<ID=K00337:301:HCKMKBBXY:5:1102:22820:25703;size=162;,length=100>
##contig=<ID=K00337:301:HCKMKBBXY:5:1102:27062:28551;size=162;,length=100>
##contig=<ID=K00337:301:HCKMKBBXY:5:1102:7080:29307;size=162;,length=100>
##contig=<ID=K00337:301:HCKMKBBXY:5:1103:26880:33229;size=162;,length=100>
##contig=<ID=K00337:301:HCKMKBBXY:5:1111:4361:36692;size=162;,length=97>
##contig=<ID=K00337:301:HCKMKBBXY:5:1202:32309:38381;size=162;,length=100>
##contig=<ID=K00337:301:HCKMKBBXY:6:1101:13829:37906;size=162;,length=100>
##contig=<ID=K00337:301:HCKMKBBXY:6:1101:19583:47313;size=162;,length=100>
##contig=<ID=K00337:301:HCKMKBBXY:6:1101:22536:46065;size=162;,length=100>
##contig=<ID=K00337:301:HCKMKBBXY:6:1101:27681:14291;size=162;,length=100>
##contig=<ID=K00337:301:HCKMKBBXY:6:1101:28534:18054;size=162;,length=100>
##contig=<ID=K00337:301:HCKMKBBXY:6:1101:29000:21078;size=162;,length=100>
##contig=<ID=K00337:301:HCKMKBBXY:6:1101:30594:40016;size=162;,length=100>
##contig=<ID=K00337:301:HCKMKBBXY:6:1102:3072:8471;size=162;,length=100>
##contig=<ID=K00337:301:HCKMKBBXY:7:1101:20994:23979;size=162;,length=99>
##contig=<ID=K00337:301:HCKMKBBXY:7:1101:3792:37572;size=162;,length=100>
##contig=<ID=K00337:301:HCKMKBBXY:4:1101:11546:19671;size=161;,length=100>
##contig=<ID=K00337:301:HCKMKBBXY:5:1101:10267:37607;size=161;,length=100>
##contig=<ID=K00337:301:HCKMKBBXY:5:1101:10287:35778;size=161;,length=100>
##contig=<ID=K00337:301:HCKMKBBXY:5:1101:11962:48034;size=161;,length=100>
##contig=<ID=K00337:301:HCKMKBBXY:5:1101:12023:47225;size=161;,length=100>
##contig=<ID=K00337:301:HCKMKBBXY:5:1101:16001:13007;size=161;,length=100>
##contig=<ID=K00337:301:HCKMKBBXY:5:1101:17858:42073;size=161;,length=100>
##contig=<ID=K00337:301:HCKMKBBXY:5:1101:18335:26019;size=161;,length=100>
##contig=<ID=K00337:301:HCKMKBBXY:5:1101:19004:37976;size=161;,length=100>
##contig=<ID=K00337:301:HCKMKBBXY:5:1101:20232:23399;size=161;,length=100>
##contig=<ID=K00337:301:HCKMKBBXY:5:1101:21876:2545;size=161;,length=100>
##contig=<ID=K00337:301:HCKMKBBXY:5:1101:23135:28920;size=161;,length=100>
##contig=<ID=K00337:301:HCKMKBBXY:5:1101:23226:34284;size=161;,length=100>
##contig=<ID=K00337:301:HCKMKBBXY:5:1101:23673:27250;size=161;,length=100>
##contig=<ID=K00337:301:HCKMKBBXY:5:1101:24941:42249;size=161;,length=100>
##contig=<ID=K00337:301:HCKMKBBXY:5:1101:28483:29466;size=161;,length=100>
##contig=<ID=K00337:301:HCKMKBBXY:5:1101:28706:28692;size=161;,length=100>
##contig=<ID=K00337:301:HCKMKBBXY:5:1101:29751:33000;size=161;,length=100>
##contig=<ID=K00337:301:HCKMKBBXY:5:1101:29782:31224;size=161;,length=100>
##contig=<ID=K00337:301:HCKMKBBXY:5:1101:30655:30732;size=161;,length=100>
##contig=<ID=K00337:301:HCKMKBBXY:5:1101:30837:8013;size=161;,length=100>
##contig=<ID=K00337:301:HCKMKBBXY:5:1101:31893:38679;size=161;,length=100>
##contig=<ID=K00337:301:HCKMKBBXY:5:1101:7009:26863;size=161;,length=100>
##contig=<ID=K00337:301:HCKMKBBXY:5:1102:10277:43884;size=161;,length=100>
##contig=<ID=K00337:301:HCKMKBBXY:5:1102:1773:3547;size=161;,length=100>
##contig=<ID=K00337:301:HCKMKBBXY:5:1102:1844:22801;size=161;,length=100>
##contig=<ID=K00337:301:HCKMKBBXY:5:1102:18659:8295;size=161;,length=100>
##contig=<ID=K00337:301:HCKMKBBXY:5:1102:20415:40596;size=161;,length=100>
##contig=<ID=K00337:301:HCKMKBBXY:5:1103:13768:39664;size=161;,length=100>
##contig=<ID=K00337:301:HCKMKBBXY:5:1103:27580:32367;size=161;,length=100>
##contig=<ID=K00337:301:HCKMKBBXY:6:1101:10348:6343;size=161;,length=100>
##contig=<ID=K00337:301:HCKMKBBXY:6:1101:14346:36657;size=161;,length=100>
##contig=<ID=K00337:301:HCKMKBBXY:6:1101:16620:31171;size=161;,length=100>
##contig=<ID=K00337:301:HCKMKBBXY:6:1101:19958:44060;size=161;,length=100>
##contig=<ID=K00337:301:HCKMKBBXY:6:1101:23612:19021;size=161;,length=100>
##contig=<ID=K00337:301:HCKMKBBXY:6:1101:24738:13623;size=161;,length=100>
##contig=<ID=K00337:301:HCKMKBBXY:6:1102:10886:12796;size=161;,length=100>
##contig=<ID=K00337:301:HCKMKBBXY:7:1101:10734:38451;size=161;,length=100>
##contig=<ID=K00337:301:HCKMKBBXY:7:1101:1834:29958;size=161;,length=100>
##contig=<ID=K00337:301:HCKMKBBXY:7:1102:7009:4848;size=161;,length=100>
##contig=<ID=K00337:301:HCKMKBBXY:5:1101:10003:35180;size=160;,length=100>
##contig=<ID=K00337:301:HCKMKBBXY:5:1101:1377:2826;size=160;,length=100>
##contig=<ID=K00337:301:HCKMKBBXY:5:1101:15828:34969;size=160;,length=100>
##contig=<ID=K00337:301:HCKMKBBXY:5:1101:19512:8471;size=160;,length=100>
##contig=<ID=K00337:301:HCKMKBBXY:5:1101:19654:35444;size=160;,length=100>
##contig=<ID=K00337:301:HCKMKBBXY:5:1101:19928:10633;size=160;,length=100>
##contig=<ID=K00337:301:HCKMKBBXY:5:1101:22465:26564;size=160;,length=100>
##contig=<ID=K00337:301:HCKMKBBXY:5:1101:26474:36007;size=160;,length=100>
##contig=<ID=K00337:301:HCKMKBBXY:5:1101:4381:31312;size=160;,length=100>
##contig=<ID=K00337:301:HCKMKBBXY:5:1101:7151:38257;size=160;,length=100>
##contig=<ID=K00337:301:HCKMKBBXY:5:1102:11941:46346;size=160;,length=100>
##contig=<ID=K00337:301:HCKMKBBXY:5:1102:12276:7468;size=160;,length=100>
##contig=<ID=K00337:301:HCKMKBBXY:5:1102:13433:17526;size=160;,length=100>
##contig=<ID=K00337:301:HCKMKBBXY:5:1102:16051:11337;size=160;,length=100>
##contig=<ID=K00337:301:HCKMKBBXY:5:1102:1925:25580;size=160;,length=100>
##contig=<ID=K00337:301:HCKMKBBXY:5:1102:27630:21975;size=160;,length=100>
##contig=<ID=K00337:301:HCKMKBBXY:5:1102:30198:38451;size=160;,length=100>
##contig=<ID=K00337:301:HCKMKBBXY:5:1102:4726:26213;size=160;,length=100>
##contig=<ID=K00337:301:HCKMKBBXY:5:1103:18497:13359;size=160;,length=100>
##contig=<ID=K00337:301:HCKMKBBXY:5:1103:19816:43216;size=160;,length=100>
##contig=<ID=K00337:301:HCKMKBBXY:5:1104:11931:10563;size=160;,length=100>
##contig=<ID=K00337:301:HCKMKBBXY:6:1101:24911:39242;size=160;,length=100>
##contig=<ID=K00337:301:HCKMKBBXY:6:1101:30705:14854;size=160;,length=100>
##contig=<ID=K00337:301:HCKMKBBXY:6:1101:4239:16295;size=160;,length=100>
##contig=<ID=K00337:301:HCKMKBBXY:6:1102:19431:43075;size=160;,length=100>
##contig=<ID=K00337:301:HCKMKBBXY:6:1102:25266:19847;size=160;,length=100>
##contig=<ID=K00337:301:HCKMKBBXY:4:1116:4046:15188;size=159;,length=100>
##contig=<ID=K00337:301:HCKMKBBXY:5:1101:10967:13359;size=159;,length=100>
##contig=<ID=K00337:301:HCKMKBBXY:5:1101:11870:19003;size=159;,length=100>
##contig=<ID=K00337:301:HCKMKBBXY:5:1101:14590:41757;size=159;,length=100>
##contig=<ID=K00337:301:HCKMKBBXY:5:1101:14864:22608;size=159;,length=100>
##contig=<ID=K00337:301:HCKMKBBXY:5:1101:15615:12585;size=159;,length=100>
##contig=<ID=K00337:301:HCKMKBBXY:5:1101:17178:23065;size=159;,length=100>
##contig=<ID=K00337:301:HCKMKBBXY:5:1101:18111:37413;size=159;,length=100>
##contig=<ID=K00337:301:HCKMKBBXY:5:1101:18355:9280;size=159;,length=100>
##contig=<ID=K00337:301:HCKMKBBXY:5:1101:1864:35286;size=159;,length=100>
##contig=<ID=K00337:301:HCKMKBBXY:5:1101:19634:6396;size=159;,length=100>
##contig=<ID=K00337:301:HCKMKBBXY:5:1101:19664:46188;size=159;,length=100>
##contig=<ID=K00337:301:HCKMKBBXY:5:1101:19705:19390;size=159;,length=100>
##contig=<ID=K00337:301:HCKMKBBXY:5:1101:22688:8312;size=159;,length=100>
##contig=<ID=K00337:301:HCKMKBBXY:5:1101:23043:44799;size=159;,length=100>
##contig=<ID=K00337:301:HCKMKBBXY:5:1101:23683:23259;size=159;,length=100>
##contig=<ID=K00337:301:HCKMKBBXY:5:1101:24982:20832;size=159;,length=100>
##contig=<ID=K00337:301:HCKMKBBXY:5:1101:27620:17421;size=159;,length=100>
##contig=<ID=K00337:301:HCKMKBBXY:5:1101:29000:12005;size=159;,length=100>
##contig=<ID=K00337:301:HCKMKBBXY:5:1101:29437:22889;size=159;,length=100>
##contig=<ID=K00337:301:HCKMKBBXY:5:1101:5873:14906;size=159;,length=100>
##contig=<ID=K00337:301:HCKMKBBXY:5:1101:7912:43198;size=159;,length=100>
##contig=<ID=K00337:301:HCKMKBBXY:5:1101:8785:40420;size=159;,length=100>
##contig=<ID=K00337:301:HCKMKBBXY:5:1102:13240:12128;size=159;,length=100>
##contig=<ID=K00337:301:HCKMKBBXY:5:1102:20983:12392;size=159;,length=100>
##contig=<ID=K00337:301:HCKMKBBXY:5:1102:26271:12515;size=159;,length=100>
##contig=<ID=K00337:301:HCKMKBBXY:5:1102:26920:35690;size=159;,length=100>
##contig=<ID=K00337:301:HCKMKBBXY:5:1102:3305:44394;size=159;,length=100>
##contig=<ID=K00337:301:HCKMKBBXY:5:1102:3975:23751;size=159;,length=100>
##contig=<ID=K00337:301:HCKMKBBXY:5:1102:6289:4936;size=159;,length=100>
##contig=<ID=K00337:301:HCKMKBBXY:5:1206:2250:20691;size=159;,length=96>
##contig=<ID=K00337:301:HCKMKBBXY:5:1223:11698:9350;size=159;,length=97>
##contig=<ID=K00337:301:HCKMKBBXY:6:1101:12520:44922;size=159;,length=100>
##contig=<ID=K00337:301:HCKMKBBXY:6:1101:20263:11073;size=159;,length=100>
##contig=<ID=K00337:301:HCKMKBBXY:6:1101:21998:48685;size=159;,length=100>
##contig=<ID=K00337:301:HCKMKBBXY:6:1101:22912:24700;size=159;,length=100>
##contig=<ID=K00337:301:HCKMKBBXY:6:1101:3265:14889;size=159;,length=100>
##contig=<ID=K00337:301:HCKMKBBXY:6:1102:12510:8365;size=159;,length=100>
##contig=<ID=K00337:301:HCKMKBBXY:7:1101:11495:38679;size=159;,length=100>
##contig=<ID=K00337:301:HCKMKBBXY:7:1104:10531:42671;size=159;,length=100>
##contig=<ID=K00337:301:HCKMKBBXY:4:1101:15442:46821;size=158;,length=100>
##contig=<ID=K00337:301:HCKMKBBXY:4:1101:1753:39910;size=158;,length=100>
##contig=<ID=K00337:301:HCKMKBBXY:5:1101:10003:25580;size=158;,length=100>
##contig=<ID=K00337:301:HCKMKBBXY:5:1101:11454:36991;size=158;,length=100>
##contig=<ID=K00337:301:HCKMKBBXY:5:1101:12185:34424;size=158;,length=100>
##contig=<ID=K00337:301:HCKMKBBXY:5:1101:12459:10106;size=158;,length=100>
##contig=<ID=K00337:301:HCKMKBBXY:5:1101:12834:14660;size=158;,length=100>
##contig=<ID=K00337:301:HCKMKBBXY:5:1101:13332:47067;size=158;,length=100>
##contig=<ID=K00337:301:HCKMKBBXY:5:1101:14407:30046;size=158;,length=100>
##contig=<ID=K00337:301:HCKMKBBXY:5:1101:15696:45889;size=158;,length=100>
##contig=<ID=K00337:301:HCKMKBBXY:5:1101:16457:19144;size=158;,length=100>
##contig=<ID=K00337:301:HCKMKBBXY:5:1101:1671:34565;size=158;,length=100>
##contig=<ID=K00337:301:HCKMKBBXY:5:1101:24525:42794;size=158;,length=100>
##contig=<ID=K00337:301:HCKMKBBXY:5:1101:24759:22766;size=158;,length=100>
##contig=<ID=K00337:301:HCKMKBBXY:5:1101:27590:47893;size=158;,length=100>
##contig=<ID=K00337:301:HCKMKBBXY:5:1101:28737:44113;size=158;,length=100>
##contig=<ID=K00337:301:HCKMKBBXY:5:1101:29417:29430;size=158;,length=100>
##contig=<ID=K00337:301:HCKMKBBXY:5:1101:6066:24982;size=158;,length=100>
##contig=<ID=K00337:301:HCKMKBBXY:5:1102:12510:13816;size=158;,length=100>
##contig=<ID=K00337:301:HCKMKBBXY:5:1102:21146:11020;size=158;,length=100>
##contig=<ID=K00337:301:HCKMKBBXY:5:1102:32248:40174;size=158;,length=100>
##contig=<ID=K00337:301:HCKMKBBXY:5:1103:11799:30943;size=158;,length=100>
##contig=<ID=K00337:301:HCKMKBBXY:5:1208:6258:17579;size=158;,length=96>
##contig=<ID=K00337:301:HCKMKBBXY:6:1101:13281:10440;size=158;,length=100>
##contig=<ID=K00337:301:HCKMKBBXY:6:1101:14154:28657;size=158;,length=100>
##contig=<ID=K00337:301:HCKMKBBXY:6:1101:15087:38257;size=158;,length=100>
##contig=<ID=K00337:301:HCKMKBBXY:6:1101:2006:21113;size=158;,length=100>
##contig=<ID=K00337:301:HCKMKBBXY:6:1101:23094:38838;size=158;,length=100>
##contig=<ID=K00337:301:HCKMKBBXY:6:1101:6258:33862;size=158;,length=100>
##contig=<ID=K00337:301:HCKMKBBXY:6:1102:10977:10036;size=158;,length=100>
##contig=<ID=K00337:301:HCKMKBBXY:6:1102:11850:7433;size=158;,length=100>
##contig=<ID=K00337:301:HCKMKBBXY:6:1106:17807:29149;size=158;,length=100>
##contig=<ID=K00337:301:HCKMKBBXY:6:1113:15615:18001;size=158;,length=100>
##contig=<ID=K00337:301:HCKMKBBXY:7:1101:8176:30011;size=158;,length=100>
##contig=<ID=K00337:301:HCKMKBBXY:4:1102:19553:37308;size=157;,length=100>
##contig=<ID=K00337:301:HCKMKBBXY:4:1102:29224:21887;size=157;,length=100>
##contig=<ID=K00337:301:HCKMKBBXY:5:1101:10845:8400;size=157;,length=100>
##contig=<ID=K00337:301:HCKMKBBXY:5:1101:11414:25281;size=157;,length=100>
##contig=<ID=K00337:301:HCKMKBBXY:5:1101:11911:32683;size=157;,length=100>
##contig=<ID=K00337:301:HCKMKBBXY:5:1101:12195:22942;size=157;,length=100>
##contig=<ID=K00337:301:HCKMKBBXY:5:1101:12469:33756;size=157;,length=100>
##contig=<ID=K00337:301:HCKMKBBXY:5:1101:12631:48034;size=157;,length=100>
##contig=<ID=K00337:301:HCKMKBBXY:5:1101:14560:23522;size=157;,length=100>
##contig=<ID=K00337:301:HCKMKBBXY:5:1101:16610:8084;size=157;,length=100>
##contig=<ID=K00337:301:HCKMKBBXY:5:1101:17005:33035;size=157;,length=100>
##contig=<ID=K00337:301:HCKMKBBXY:5:1101:17259:28586;size=157;,length=100>
##contig=<ID=K00337:301:HCKMKBBXY:5:1101:1763:11583;size=157;,length=100>
##contig=<ID=K00337:301:HCKMKBBXY:5:1101:18436:43181;size=157;,length=100>
##contig=<ID=K00337:301:HCKMKBBXY:5:1101:22871:22133;size=157;,length=100>
##contig=<ID=K00337:301:HCKMKBBXY:5:1101:23703:34899;size=157;,length=100>
##contig=<ID=K00337:301:HCKMKBBXY:5:1101:28006:42390;size=157;,length=100>
##contig=<ID=K00337:301:HCKMKBBXY:5:1101:28818:33316;size=157;,length=100>
##contig=<ID=K00337:301:HCKMKBBXY:5:1101:29965:20111;size=157;,length=100>
##contig=<ID=K00337:301:HCKMKBBXY:5:1101:30584:3600;size=157;,length=100>
##contig=<ID=K00337:301:HCKMKBBXY:5:1101:4422:49142;size=157;,length=100>
##contig=<ID=K00337:301:HCKMKBBXY:5:1101:5365:37449;size=157;,length=100>
##contig=<ID=K00337:301:HCKMKBBXY:5:1101:5649:38926;size=157;,length=100>
##contig=<ID=K00337:301:HCKMKBBXY:5:1101:5944:11442;size=157;,length=100>
##contig=<ID=K00337:301:HCKMKBBXY:5:1101:9435:24208;size=157;,length=100>
##contig=<ID=K00337:301:HCKMKBBXY:5:1102:16721:36024;size=157;,length=100>
##contig=<ID=K00337:301:HCKMKBBXY:5:1102:2199:34811;size=157;,length=100>
##contig=<ID=K00337:301:HCKMKBBXY:5:1102:25936:7398;size=157;,length=100>
##contig=<ID=K00337:301:HCKMKBBXY:5:1102:27712:3231;size=157;,length=100>
##contig=<ID=K00337:301:HCKMKBBXY:5:1102:32015:39453;size=157;,length=100>
##contig=<ID=K00337:301:HCKMKBBXY:5:1103:16620:34160;size=157;,length=100>
##contig=<ID=K00337:301:HCKMKBBXY:6:1101:10510:29624;size=157;,length=100>
##contig=<ID=K00337:301:HCKMKBBXY:6:1101:12063:27145;size=157;,length=100>
##contig=<ID=K00337:301:HCKMKBBXY:6:1101:20202:22010;size=157;,length=100>
##contig=<ID=K00337:301:HCKMKBBXY:6:1101:21359:6290;size=157;,length=100>
##contig=<ID=K00337:301:HCKMKBBXY:6:1101:3011:17016;size=157;,length=100>
##contig=<ID=K00337:301:HCKMKBBXY:6:1102:22100:14994;size=157;,length=100>
##contig=<ID=K00337:301:HCKMKBBXY:6:1103:11129:19759;size=157;,length=100>
##contig=<ID=K00337:301:HCKMKBBXY:6:1127:23652:34846;size=157;,length=100>
##contig=<ID=K00337:301:HCKMKBBXY:4:1101:2899:40948;size=156;,length=100>
##contig=<ID=K00337:301:HCKMKBBXY:5:1101:10297:8928;size=156;,length=100>
##contig=<ID=K00337:301:HCKMKBBXY:5:1101:10876:5886;size=156;,length=100>
##contig=<ID=K00337:301:HCKMKBBXY:5:1101:1164:5024;size=156;,length=100>
##contig=<ID=K00337:301:HCKMKBBXY:5:1101:13971:12445;size=156;,length=100>
##contig=<ID=K00337:301:HCKMKBBXY:5:1101:15321:45238;size=156;,length=100>
##contig=<ID=K00337:301:HCKMKBBXY:5:1101:15666:12181;size=156;,length=100>
##contig=<ID=K00337:301:HCKMKBBXY:5:1101:16193:26142;size=156;,length=100>
##contig=<ID=K00337:301:HCKMKBBXY:5:1101:18436:32455;size=156;,length=100>
##contig=<ID=K00337:301:HCKMKBBXY:5:1101:20151:39611;size=156;,length=100>
##contig=<ID=K00337:301:HCKMKBBXY:5:1101:21907:37167;size=156;,length=100>
##contig=<ID=K00337:301:HCKMKBBXY:5:1101:23916:9913;size=156;,length=100>
##contig=<ID=K00337:301:HCKMKBBXY:5:1101:24129:20304;size=156;,length=100>
##contig=<ID=K00337:301:HCKMKBBXY:5:1101:24505:16207;size=156;,length=100>
##contig=<ID=K00337:301:HCKMKBBXY:5:1101:7760:42478;size=156;,length=100>
##contig=<ID=K00337:301:HCKMKBBXY:5:1102:11576:7416;size=156;,length=100>
##contig=<ID=K00337:301:HCKMKBBXY:5:1102:13281:4391;size=156;,length=100>
##contig=<ID=K00337:301:HCKMKBBXY:5:1102:1377:37818;size=156;,length=100>
##contig=<ID=K00337:301:HCKMKBBXY:5:1102:22252:3266;size=156;,length=100>
##contig=<ID=K00337:301:HCKMKBBXY:5:1102:27458:37114;size=156;,length=100>
##contig=<ID=K00337:301:HCKMKBBXY:5:1103:18964:48561;size=156;,length=100>
##contig=<ID=K00337:301:HCKMKBBXY:5:1104:25215:14203;size=156;,length=100>
##contig=<ID=K00337:301:HCKMKBBXY:5:1120:32755:19425;size=156;,length=100>
##contig=<ID=K00337:301:HCKMKBBXY:6:1101:12023:42618;size=156;,length=100>
##contig=<ID=K00337:301:HCKMKBBXY:6:1101:14783:19021;size=156;,length=90>
##contig=<ID=K00337:301:HCKMKBBXY:6:1101:18172:17579;size=156;,length=100>
##contig=<ID=K00337:301:HCKMKBBXY:6:1102:12083:10897;size=156;,length=100>
##contig=<ID=K00337:301:HCKMKBBXY:6:1103:10866:23487;size=156;,length=100>
##contig=<ID=K00337:301:HCKMKBBXY:6:1105:12023:16629;size=156;,length=100>
##contig=<ID=K00337:301:HCKMKBBXY:4:1101:7933:39752;size=155;,length=100>
##contig=<ID=K00337:301:HCKMKBBXY:5:1101:10967:48104;size=155;,length=100>
##contig=<ID=K00337:301:HCKMKBBXY:5:1101:11982:17368;size=155;,length=100>
##contig=<ID=K00337:301:HCKMKBBXY:5:1101:13900:23645;size=155;,length=100>
##contig=<ID=K00337:301:HCKMKBBXY:5:1101:14265:39611;size=155;,length=100>
##contig=<ID=K00337:301:HCKMKBBXY:5:1101:14966:20885;size=155;,length=100>
##contig=<ID=K00337:301:HCKMKBBXY:5:1101:16417:22063;size=155;,length=100>
##contig=<ID=K00337:301:HCKMKBBXY:5:1101:1692:13746;size=155;,length=100>
##contig=<ID=K00337:301:HCKMKBBXY:5:1101:17269:19671;size=155;,length=100>
##contig=<ID=K00337:301:HCKMKBBXY:5:1101:17614:33914;size=155;,length=100>
##contig=<ID=K00337:301:HCKMKBBXY:5:1101:20628:7908;size=155;,length=100>
##contig=<ID=K00337:301:HCKMKBBXY:5:1101:20760:19179;size=155;,length=100>
##contig=<ID=K00337:301:HCKMKBBXY:5:1101:20862:8699;size=155;,length=100>
##contig=<ID=K00337:301:HCKMKBBXY:5:1101:21876:3248;size=155;,length=100>
##contig=<ID=K00337:301:HCKMKBBXY:5:1101:2554:15592;size=155;,length=100>
##contig=<ID=K00337:301:HCKMKBBXY:5:1101:26271:21799;size=155;,length=100>
##contig=<ID=K00337:301:HCKMKBBXY:5:1101:3539:40508;size=155;,length=100>
##contig=<ID=K00337:301:HCKMKBBXY:5:1101:9019:24190;size=155;,length=100>
##contig=<ID=K00337:301:HCKMKBBXY:5:1101:9496:13939;size=155;,length=100>
##contig=<ID=K00337:301:HCKMKBBXY:5:1102:10429:31523;size=155;,length=100>
##contig=<ID=K00337:301:HCKMKBBXY:5:1102:18558:34776;size=155;,length=100>
##contig=<ID=K00337:301:HCKMKBBXY:5:1102:24322:24401;size=155;,length=100>
##contig=<ID=K00337:301:HCKMKBBXY:5:1102:25286:21008;size=155;,length=100>
##contig=<ID=K00337:301:HCKMKBBXY:5:1102:27833:29641;size=155;,length=100>
##contig=<ID=K00337:301:HCKMKBBXY:5:1103:23713:37695;size=155;,length=100>
##contig=<ID=K00337:301:HCKMKBBXY:5:1104:20060:23276;size=155;,length=100>
##contig=<ID=K00337:301:HCKMKBBXY:6:1101:13565:3266;size=155;,length=100>
##contig=<ID=K00337:301:HCKMKBBXY:6:1101:14549:43620;size=155;,length=100>
##contig=<ID=K00337:301:HCKMKBBXY:6:1101:16579:17386;size=155;,length=100>
##contig=<ID=K00337:301:HCKMKBBXY:7:1101:13007:39400;size=155;,length=100>
##contig=<ID=K00337:301:HCKMKBBXY:7:1101:17563:46944;size=155;,length=100>
##contig=<ID=K00337:301:HCKMKBBXY:7:1102:26159:8137;size=155;,length=100>
##contig=<ID=K00337:301:HCKMKBBXY:7:1103:22100:27127;size=155;,length=100>
##contig=<ID=K00337:301:HCKMKBBXY:5:1101:10277:14766;size=154;,length=100>
##contig=<ID=K00337:301:HCKMKBBXY:5:1101:10470:25193;size=154;,length=100>
##contig=<ID=K00337:301:HCKMKBBXY:5:1101:11089:26828;size=154;,length=100>
##contig=<ID=K00337:301:HCKMKBBXY:5:1101:11769:18792;size=154;,length=100>
##contig=<ID=K00337:301:HCKMKBBXY:5:1101:13210:47700;size=154;,length=100>
##contig=<ID=K00337:301:HCKMKBBXY:5:1101:15777:26863;size=154;,length=100>
##contig=<ID=K00337:301:HCKMKBBXY:5:1101:15930:11055;size=154;,length=100>
##contig=<ID=K00337:301:HCKMKBBXY:5:1101:17614:13939;size=154;,length=100>
##contig=<ID=K00337:301:HCKMKBBXY:5:1101:17716:35004;size=154;,length=100>
##contig=<ID=K00337:301:HCKMKBBXY:5:1101:17716:8418;size=154;,length=100>
##contig=<ID=K00337:301:HCKMKBBXY:5:1101:20141:41317;size=154;,length=100>
##contig=<ID=K00337:301:HCKMKBBXY:5:1101:20354:11688;size=154;,length=100>
##contig=<ID=K00337:301:HCKMKBBXY:5:1101:20882:34758;size=154;,length=100>
##contig=<ID=K00337:301:HCKMKBBXY:5:1101:23642:40244;size=154;,length=100>
##contig=<ID=K00337:301:HCKMKBBXY:5:1101:25570:38697;size=154;,length=100>
##contig=<ID=K00337:301:HCKMKBBXY:5:1101:27123:18353;size=154;,length=100>
##contig=<ID=K00337:301:HCKMKBBXY:5:1101:28250:45062;size=154;,length=100>
##contig=<ID=K00337:301:HCKMKBBXY:5:1101:3021:5394;size=154;,length=100>
##contig=<ID=K00337:301:HCKMKBBXY:5:1101:3031:23487;size=154;,length=100>
##contig=<ID=K00337:301:HCKMKBBXY:5:1101:31294:9719;size=154;,length=100>
##contig=<ID=K00337:301:HCKMKBBXY:5:1101:6147:14010;size=154;,length=100>
##contig=<ID=K00337:301:HCKMKBBXY:5:1101:9049:45484;size=154;,length=100>
##contig=<ID=K00337:301:HCKMKBBXY:5:1102:10815:16753;size=154;,length=100>
##contig=<ID=K00337:301:HCKMKBBXY:5:1102:13271:11864;size=154;,length=100>
##contig=<ID=K00337:301:HCKMKBBXY:5:1102:29823:36605;size=154;,length=100>
##contig=<ID=K00337:301:HCKMKBBXY:5:1103:11779:15574;size=154;,length=100>
##contig=<ID=K00337:301:HCKMKBBXY:5:1103:14194:20850;size=154;,length=100>
##contig=<ID=K00337:301:HCKMKBBXY:5:1103:14336:38679;size=154;,length=100>
##contig=<ID=K00337:301:HCKMKBBXY:5:1103:22688:10915;size=154;,length=100>
##contig=<ID=K00337:301:HCKMKBBXY:5:1127:1418:36728;size=154;,length=98>
##contig=<ID=K00337:301:HCKMKBBXY:6:1101:11211:38433;size=154;,length=100>
##contig=<ID=K00337:301:HCKMKBBXY:6:1101:1286:31962;size=154;,length=100>
##contig=<ID=K00337:301:HCKMKBBXY:6:1101:16660:31839;size=154;,length=100>
##contig=<ID=K00337:301:HCKMKBBXY:6:1101:19847:22415;size=154;,length=100>
##contig=<ID=K00337:301:HCKMKBBXY:6:1101:22546:25720;size=154;,length=100>
##contig=<ID=K00337:301:HCKMKBBXY:6:1102:18406:18898;size=154;,length=100>
##contig=<ID=K00337:301:HCKMKBBXY:6:1102:23906:7328;size=154;,length=100>
##contig=<ID=K00337:301:HCKMKBBXY:6:1102:30756:41950;size=154;,length=100>
##contig=<ID=K00337:301:HCKMKBBXY:6:1103:10561:21940;size=154;,length=100>
##contig=<ID=K00337:301:HCKMKBBXY:6:1105:32157:27989;size=154;,length=100>
##contig=<ID=K00337:301:HCKMKBBXY:6:1112:30086:41282;size=154;,length=100>
##contig=<ID=K00337:301:HCKMKBBXY:7:1101:3051:10968;size=154;,length=100>
##contig=<ID=K00337:301:HCKMKBBXY:4:1101:30452:25843;size=153;,length=100>
##contig=<ID=K00337:301:HCKMKBBXY:4:1125:32075:5517;size=153;,length=97>
##contig=<ID=K00337:301:HCKMKBBXY:5:1101:10277:16454;size=153;,length=100>
##contig=<ID=K00337:301:HCKMKBBXY:5:1101:11353:5411;size=153;,length=100>
##contig=<ID=K00337:301:HCKMKBBXY:5:1101:13636:27690;size=153;,length=100>
##contig=<ID=K00337:301:HCKMKBBXY:5:1101:13971:35831;size=153;,length=100>
##contig=<ID=K00337:301:HCKMKBBXY:5:1101:1590:14625;size=153;,length=100>
##contig=<ID=K00337:301:HCKMKBBXY:5:1101:1600:30855;size=153;,length=100>
##contig=<ID=K00337:301:HCKMKBBXY:5:1101:16133:3811;size=153;,length=100>
##contig=<ID=K00337:301:HCKMKBBXY:5:1101:16620:20937;size=153;,length=100>
##contig=<ID=K00337:301:HCKMKBBXY:5:1101:16660:12497;size=153;,length=99>
##contig=<ID=K00337:301:HCKMKBBXY:5:1101:17107:34125;size=153;,length=100>
##contig=<ID=K00337:301:HCKMKBBXY:5:1101:18274:14203;size=153;,length=100>
##contig=<ID=K00337:301:HCKMKBBXY:5:1101:22374:33615;size=153;,length=100>
##contig=<ID=K00337:301:HCKMKBBXY:5:1101:25794:19249;size=153;,length=100>
##contig=<ID=K00337:301:HCKMKBBXY:5:1101:29072:20357;size=153;,length=100>
##contig=<ID=K00337:301:HCKMKBBXY:5:1101:32339:11249;size=153;,length=98>
##contig=<ID=K00337:301:HCKMKBBXY:5:1101:4290:20217;size=153;,length=100>
##contig=<ID=K00337:301:HCKMKBBXY:5:1101:9211:4268;size=153;,length=100>
##contig=<ID=K00337:301:HCKMKBBXY:5:1102:12804:17913;size=153;,length=100>
##contig=<ID=K00337:301:HCKMKBBXY:5:1102:12936:45889;size=153;,length=100>
##contig=<ID=K00337:301:HCKMKBBXY:5:1102:14001:10704;size=153;,length=100>
##contig=<ID=K00337:301:HCKMKBBXY:5:1102:24353:35391;size=153;,length=100>
##contig=<ID=K00337:301:HCKMKBBXY:5:1103:4188:45326;size=153;,length=100>
##contig=<ID=K00337:301:HCKMKBBXY:5:1103:6340:31400;size=153;,length=100>
##contig=<ID=K00337:301:HCKMKBBXY:5:1106:16275:17878;size=153;,length=100>
##contig=<ID=K00337:301:HCKMKBBXY:5:1106:22769:35462;size=153;,length=98>
##contig=<ID=K00337:301:HCKMKBBXY:6:1101:28899:26107;size=153;,length=100>
##contig=<ID=K00337:301:HCKMKBBXY:6:1101:3833:39471;size=153;,length=100>
##contig=<ID=K00337:301:HCKMKBBXY:6:1101:6685:28164;size=153;,length=100>
##contig=<ID=K00337:301:HCKMKBBXY:6:1101:7151:23346;size=153;,length=100>
##contig=<ID=K00337:301:HCKMKBBXY:6:1102:31091:43058;size=153;,length=100>
##contig=<ID=K00337:301:HCKMKBBXY:6:1104:11617:4391;size=153;,length=100>
##contig=<ID=K00337:301:HCKMKBBXY:6:1115:32086:33141;size=153;,length=97>
##contig=<ID=K00337:301:HCKMKBBXY:6:1221:31101:5692;size=153;,length=100>
##contig=<ID=K00337:301:HCKMKBBXY:7:1102:17939:18159;size=153;,length=100>
##contig=<ID=K00337:301:HCKMKBBXY:5:1101:10510:30398;size=152;,length=100>
##contig=<ID=K00337:301:HCKMKBBXY:5:1101:11992:25755;size=152;,length=100>
##contig=<ID=K00337:301:HCKMKBBXY:5:1101:1276:42847;size=152;,length=100>
##contig=<ID=K00337:301:HCKMKBBXY:5:1101:13362:10405;size=152;,length=100>
##contig=<ID=K00337:301:HCKMKBBXY:5:1101:15382:30995;size=152;,length=100>
##contig=<ID=K00337:301:HCKMKBBXY:5:1101:16346:16313;size=152;,length=100>
##contig=<ID=K00337:301:HCKMKBBXY:5:1101:20425:19337;size=152;,length=100>
##contig=<ID=K00337:301:HCKMKBBXY:5:1101:22495:24964;size=152;,length=100>
##contig=<ID=K00337:301:HCKMKBBXY:5:1101:24363:5657;size=152;,length=100>
##contig=<ID=K00337:301:HCKMKBBXY:5:1101:28615:31066;size=152;,length=100>
##contig=<ID=K00337:301:HCKMKBBXY:5:1101:30726:44746;size=152;,length=100>
##contig=<ID=K00337:301:HCKMKBBXY:5:1101:3518:3758;size=152;,length=100>
##contig=<ID=K00337:301:HCKMKBBXY:5:1101:5660:45555;size=152;,length=100>
##contig=<ID=K00337:301:HCKMKBBXY:5:1101:6857:49247;size=152;,length=100>
##contig=<ID=K00337:301:HCKMKBBXY:5:1101:9567:48948;size=152;,length=100>
##contig=<ID=K00337:301:HCKMKBBXY:5:1102:10176:43181;size=152;,length=100>
##contig=<ID=K00337:301:HCKMKBBXY:5:1103:12611:17966;size=152;,length=100>
##contig=<ID=K00337:301:HCKMKBBXY:5:1103:7192:47190;size=152;,length=100>
##contig=<ID=K00337:301:HCKMKBBXY:5:1105:12956:25386;size=152;,length=100>
##contig=<ID=K00337:301:HCKMKBBXY:5:1128:27641:11513;size=152;,length=100>
##contig=<ID=K00337:301:HCKMKBBXY:6:1101:23602:38416;size=152;,length=100>
##contig=<ID=K00337:301:HCKMKBBXY:6:1101:24545:32806;size=152;,length=100>
##contig=<ID=K00337:301:HCKMKBBXY:7:1102:22597:43497;size=152;,length=100>
##contig=<ID=K00337:301:HCKMKBBXY:7:1111:32370:41194;size=152;,length=100>
##contig=<ID=K00337:301:HCKMKBBXY:4:1119:28798:6554;size=151;,length=98>
##contig=<ID=K00337:301:HCKMKBBXY:5:1101:11241:48614;size=151;,length=100>
##contig=<ID=K00337:301:HCKMKBBXY:5:1101:1245:40367;size=151;,length=100>
##contig=<ID=K00337:301:HCKMKBBXY:5:1101:12510:10721;size=151;,length=100>
##contig=<ID=K00337:301:HCKMKBBXY:5:1101:13464:40192;size=151;,length=100>
##contig=<ID=K00337:301:HCKMKBBXY:5:1101:13890:33545;size=151;,length=100>
##contig=<ID=K00337:301:HCKMKBBXY:5:1101:17574:34407;size=151;,length=100>
##contig=<ID=K00337:301:HCKMKBBXY:5:1101:19004:44447;size=151;,length=100>
##contig=<ID=K00337:301:HCKMKBBXY:5:1101:20567:32666;size=151;,length=100>
##contig=<ID=K00337:301:HCKMKBBXY:5:1101:23764:18933;size=151;,length=100>
##contig=<ID=K00337:301:HCKMKBBXY:5:1101:2524:2563;size=151;,length=100>
##contig=<ID=K00337:301:HCKMKBBXY:5:1101:26118:15381;size=151;,length=100>
##contig=<ID=K00337:301:HCKMKBBXY:5:1101:26372:13113;size=151;,length=100>
##contig=<ID=K00337:301:HCKMKBBXY:5:1101:30817:27215;size=151;,length=100>
##contig=<ID=K00337:301:HCKMKBBXY:5:1101:8136:39400;size=151;,length=100>
##contig=<ID=K00337:301:HCKMKBBXY:5:1102:11566:21184;size=151;,length=100>
##contig=<ID=K00337:301:HCKMKBBXY:5:1102:16640:4057;size=151;,length=100>
##contig=<ID=K00337:301:HCKMKBBXY:5:1102:17188:9825;size=151;,length=100>
##contig=<ID=K00337:301:HCKMKBBXY:5:1102:21186:2475;size=151;,length=100>
##contig=<ID=K00337:301:HCKMKBBXY:5:1102:4675:12585;size=151;,length=100>
##contig=<ID=K00337:301:HCKMKBBXY:5:1102:8582:39014;size=151;,length=100>
##contig=<ID=K00337:301:HCKMKBBXY:5:1103:16752:44130;size=151;,length=100>
##contig=<ID=K00337:301:HCKMKBBXY:5:1103:22607:16647;size=151;,length=100>
##contig=<ID=K00337:301:HCKMKBBXY:5:1109:16762:29272;size=151;,length=97>
##contig=<ID=K00337:301:HCKMKBBXY:6:1101:25824:21869;size=151;,length=100>
##contig=<ID=K00337:301:HCKMKBBXY:6:1101:8592:17649;size=151;,length=100>
##contig=<ID=K00337:301:HCKMKBBXY:6:1102:12560:11477;size=151;,length=100>
##contig=<ID=K00337:301:HCKMKBBXY:7:1102:12621:44781;size=151;,length=100>
##contig=<ID=K00337:301:HCKMKBBXY:4:1101:17858:8207;size=150;,length=100>
##contig=<ID=K00337:301:HCKMKBBXY:4:1103:24231:24138;size=150;,length=100>
##contig=<ID=K00337:301:HCKMKBBXY:5:1101:14062:39365;size=150;,length=100>
##contig=<ID=K00337:301:HCKMKBBXY:5:1101:15351:22151;size=150;,length=100>
##contig=<ID=K00337:301:HCKMKBBXY:5:1101:16204:10616;size=150;,length=100>
##contig=<ID=K00337:301:HCKMKBBXY:5:1101:17158:34706;size=150;,length=100>
##contig=<ID=K00337:301:HCKMKBBXY:5:1101:17168:33387;size=150;,length=100>
##contig=<ID=K00337:301:HCKMKBBXY:5:1101:19816:9842;size=150;,length=100>
##contig=<ID=K00337:301:HCKMKBBXY:5:1101:20395:30292;size=150;,length=100>
##contig=<ID=K00337:301:HCKMKBBXY:5:1101:20699:35743;size=150;,length=100>
##contig=<ID=K00337:301:HCKMKBBXY:5:1101:21521:40473;size=150;,length=100>
##contig=<ID=K00337:301:HCKMKBBXY:5:1101:23186:9385;size=150;,length=100>
##contig=<ID=K00337:301:HCKMKBBXY:5:1101:26849:39436;size=150;,length=100>
##contig=<ID=K00337:301:HCKMKBBXY:5:1101:27326:25210;size=150;,length=100>
##contig=<ID=K00337:301:HCKMKBBXY:5:1101:31162:8717;size=150;,length=100>
##contig=<ID=K00337:301:HCKMKBBXY:5:1101:6177:10018;size=150;,length=100>
##contig=<ID=K00337:301:HCKMKBBXY:5:1102:1976:27496;size=150;,length=100>
##contig=<ID=K00337:301:HCKMKBBXY:5:1102:27143:46487;size=150;,length=100>
##contig=<ID=K00337:301:HCKMKBBXY:5:1102:30563:23188;size=150;,length=100>
##contig=<ID=K00337:301:HCKMKBBXY:5:1102:5325:21483;size=150;,length=100>
##contig=<ID=K00337:301:HCKMKBBXY:5:1103:10713:19249;size=150;,length=100>
##contig=<ID=K00337:301:HCKMKBBXY:5:1213:3062:36481;size=150;,length=96>
##contig=<ID=K00337:301:HCKMKBBXY:6:1101:15463:45942;size=150;,length=100>
##contig=<ID=K00337:301:HCKMKBBXY:6:1101:17675:29729;size=150;,length=100>
##contig=<ID=K00337:301:HCKMKBBXY:6:1101:19350:18001;size=150;,length=100>
##contig=<ID=K00337:301:HCKMKBBXY:6:1101:21166:10739;size=150;,length=100>
##contig=<ID=K00337:301:HCKMKBBXY:6:1101:25378:34178;size=150;,length=100>
##contig=<ID=K00337:301:HCKMKBBXY:6:1101:26301:30116;size=150;,length=100>
##contig=<ID=K00337:301:HCKMKBBXY:6:1101:6664:18318;size=150;,length=100>
##contig=<ID=K00337:301:HCKMKBBXY:6:1101:7141:14994;size=150;,length=100>
##contig=<ID=K00337:301:HCKMKBBXY:4:1101:18264:36446;size=149;,length=100>
##contig=<ID=K00337:301:HCKMKBBXY:4:1101:18802:5481;size=149;,length=100>
##contig=<ID=K00337:301:HCKMKBBXY:5:1101:10277:37871;size=149;,length=100>
##contig=<ID=K00337:301:HCKMKBBXY:5:1101:10581:40403;size=149;,length=100>
##contig=<ID=K00337:301:HCKMKBBXY:5:1101:12733:27531;size=149;,length=100>
##contig=<ID=K00337:301:HCKMKBBXY:5:1101:12773:48104;size=149;,length=100>
##contig=<ID=K00337:301:HCKMKBBXY:5:1101:15483:3108;size=149;,length=100>
##contig=<ID=K00337:301:HCKMKBBXY:5:1101:15990:12743;size=149;,length=100>
##contig=<ID=K00337:301:HCKMKBBXY:5:1101:17046:12075;size=149;,length=100>
##contig=<ID=K00337:301:HCKMKBBXY:5:1101:17421:3055;size=149;,length=100>
##contig=<ID=K00337:301:HCKMKBBXY:5:1101:17787:39699;size=149;,length=100>
##contig=<ID=K00337:301:HCKMKBBXY:5:1101:18761:8154;size=149;,length=100>
##contig=<ID=K00337:301:HCKMKBBXY:5:1101:19106:49194;size=149;,length=100>
##contig=<ID=K00337:301:HCKMKBBXY:5:1101:19573:35198;size=149;,length=100>
##contig=<ID=K00337:301:HCKMKBBXY:5:1101:20192:21289;size=149;,length=98>
##contig=<ID=K00337:301:HCKMKBBXY:5:1101:22729:39963;size=149;,length=100>
##contig=<ID=K00337:301:HCKMKBBXY:5:1101:23723:19179;size=149;,length=100>
##contig=<ID=K00337:301:HCKMKBBXY:5:1101:25053:31681;size=149;,length=100>
##contig=<ID=K00337:301:HCKMKBBXY:5:1101:29833:25861;size=149;,length=100>
##contig=<ID=K00337:301:HCKMKBBXY:5:1101:30147:23804;size=149;,length=100>
##contig=<ID=K00337:301:HCKMKBBXY:5:1101:31690:14449;size=149;,length=100>
##contig=<ID=K00337:301:HCKMKBBXY:5:1101:3731:40315;size=149;,length=100>
##contig=<ID=K00337:301:HCKMKBBXY:5:1101:6431:20375;size=149;,length=100>
##contig=<ID=K00337:301:HCKMKBBXY:5:1101:9658:49177;size=149;,length=100>
##contig=<ID=K00337:301:HCKMKBBXY:5:1102:11221:40772;size=149;,length=100>
##contig=<ID=K00337:301:HCKMKBBXY:5:1102:1123:8857;size=149;,length=100>
##contig=<ID=K00337:301:HCKMKBBXY:5:1102:1265:29571;size=149;,length=100>
##contig=<ID=K00337:301:HCKMKBBXY:5:1102:14032:21272;size=149;,length=100>
##contig=<ID=K00337:301:HCKMKBBXY:5:1102:30969:34829;size=149;,length=100>
##contig=<ID=K00337:301:HCKMKBBXY:5:1102:4726:38873;size=149;,length=100>
##contig=<ID=K00337:301:HCKMKBBXY:5:1102:6522:22221;size=149;,length=100>
##contig=<ID=K00337:301:HCKMKBBXY:5:1102:8044:42302;size=149;,length=97>
##contig=<ID=K00337:301:HCKMKBBXY:6:1101:12581:19074;size=149;,length=100>
##contig=<ID=K00337:301:HCKMKBBXY:6:1101:13636:44816;size=149;,length=100>
##contig=<ID=K00337:301:HCKMKBBXY:6:1101:13991:42091;size=149;,length=100>
##contig=<ID=K00337:301:HCKMKBBXY:6:1101:14681:21447;size=149;,length=100>
##contig=<ID=K00337:301:HCKMKBBXY:6:1101:21481:34213;size=149;,length=100>
##contig=<ID=K00337:301:HCKMKBBXY:6:1101:22567:31066;size=149;,length=100>
##contig=<ID=K00337:301:HCKMKBBXY:6:1101:32278:15152;size=149;,length=100>
##contig=<ID=K00337:301:HCKMKBBXY:6:1101:3254:19935;size=149;,length=100>
##contig=<ID=K00337:301:HCKMKBBXY:6:1101:6827:34565;size=149;,length=100>
##contig=<ID=K00337:301:HCKMKBBXY:6:1101:7760:13078;size=149;,length=100>
##contig=<ID=K00337:301:HCKMKBBXY:6:1116:21278:32912;size=149;,length=100>
##contig=<ID=K00337:301:HCKMKBBXY:6:1203:27194:16049;size=149;,length=98>
##contig=<ID=K00337:301:HCKMKBBXY:4:1102:31000:11917;size=148;,length=100>
##contig=<ID=K00337:301:HCKMKBBXY:4:1103:17827:33440;size=148;,length=100>
##contig=<ID=K00337:301:HCKMKBBXY:5:1101:10602:43638;size=148;,length=100>
##contig=<ID=K00337:301:HCKMKBBXY:5:1101:10774:26775;size=148;,length=100>
##contig=<ID=K00337:301:HCKMKBBXY:5:1101:10805:32455;size=148;,length=100>
##contig=<ID=K00337:301:HCKMKBBXY:5:1101:11627:49247;size=148;,length=100>
##contig=<ID=K00337:301:HCKMKBBXY:5:1101:11718:5306;size=148;,length=100>
##contig=<ID=K00337:301:HCKMKBBXY:5:1101:11728:3213;size=148;,length=100>
##contig=<ID=K00337:301:HCKMKBBXY:5:1101:13372:16682;size=148;,length=100>
##contig=<ID=K00337:301:HCKMKBBXY:5:1101:13606:17544;size=148;,length=100>
##contig=<ID=K00337:301:HCKMKBBXY:5:1101:15402:23821;size=148;,length=100>
##contig=<ID=K00337:301:HCKMKBBXY:5:1101:15859:12234;size=148;,length=100>
##contig=<ID=K00337:301:HCKMKBBXY:5:1101:16427:29290;size=148;,length=100>
##contig=<ID=K00337:301:HCKMKBBXY:5:1101:17746:42900;size=148;,length=100>
##contig=<ID=K00337:301:HCKMKBBXY:5:1101:18406:47805;size=148;,length=100>
##contig=<ID=K00337:301:HCKMKBBXY:5:1101:18426:14854;size=148;,length=100>
##contig=<ID=K00337:301:HCKMKBBXY:5:1101:18761:36956;size=148;,length=100>
##contig=<ID=K00337:301:HCKMKBBXY:5:1101:20354:20691;size=148;,length=100>
##contig=<ID=K00337:301:HCKMKBBXY:5:1101:22069:29430;size=148;,length=100>
##contig=<ID=K00337:301:HCKMKBBXY:5:1101:23805:21746;size=148;,length=100>
##contig=<ID=K00337:301:HCKMKBBXY:5:1101:24657:46082;size=148;,length=100>
##contig=<ID=K00337:301:HCKMKBBXY:5:1101:25733:19460;size=148;,length=100>
##contig=<ID=K00337:301:HCKMKBBXY:5:1101:27854:18529;size=148;,length=100>
##contig=<ID=K00337:301:HCKMKBBXY:5:1101:29102:14080;size=148;,length=100>
##contig=<ID=K00337:301:HCKMKBBXY:5:1101:29741:6150;size=148;,length=100>
##contig=<ID=K00337:301:HCKMKBBXY:5:1101:30117:2545;size=148;,length=100>
##contig=<ID=K00337:301:HCKMKBBXY:5:1101:4239:33844;size=148;,length=100>
##contig=<ID=K00337:301:HCKMKBBXY:5:1101:4239:41757;size=148;,length=100>
##contig=<ID=K00337:301:HCKMKBBXY:5:1102:11089:40860;size=148;,length=100>
##contig=<ID=K00337:301:HCKMKBBXY:5:1102:13727:16032;size=148;,length=100>
##contig=<ID=K00337:301:HCKMKBBXY:5:1102:24525:47190;size=148;,length=100>
##contig=<ID=K00337:301:HCKMKBBXY:5:1103:28047:5745;size=148;,length=100>
##contig=<ID=K00337:301:HCKMKBBXY:5:1103:7090:14062;size=148;,length=100>
##contig=<ID=K00337:301:HCKMKBBXY:5:1108:10074:16665;size=148;,length=100>
##contig=<ID=K00337:301:HCKMKBBXY:5:1116:6035:32666;size=148;,length=100>
##contig=<ID=K00337:301:HCKMKBBXY:6:1101:16488:7310;size=148;,length=100>
##contig=<ID=K00337:301:HCKMKBBXY:6:1101:19126:21131;size=148;,length=100>
##contig=<ID=K00337:301:HCKMKBBXY:6:1101:4005:26441;size=148;,length=100>
##contig=<ID=K00337:301:HCKMKBBXY:6:1102:12875:29395;size=148;,length=100>
##contig=<ID=K00337:301:HCKMKBBXY:6:1103:14042:39682;size=148;,length=100>
##contig=<ID=K00337:301:HCKMKBBXY:6:1217:3112:4989;size=148;,length=99>
##contig=<ID=K00337:301:HCKMKBBXY:7:1102:10105:12814;size=148;,length=90>
##contig=<ID=K00337:301:HCKMKBBXY:4:1101:21653:21184;size=147;,length=100>
##contig=<ID=K00337:301:HCKMKBBXY:4:1102:17188:35813;size=147;,length=100>
##contig=<ID=K00337:301:HCKMKBBXY:4:1105:21704:5130;size=147;,length=100>
##contig=<ID=K00337:301:HCKMKBBXY:5:1101:13311:29448;size=147;,length=100>
##contig=<ID=K00337:301:HCKMKBBXY:5:1101:15970:45344;size=147;,length=100>
##contig=<ID=K00337:301:HCKMKBBXY:5:1101:17401:32138;size=147;,length=100>
##contig=<ID=K00337:301:HCKMKBBXY:5:1101:18020:42495;size=147;,length=100>
##contig=<ID=K00337:301:HCKMKBBXY:5:1101:18761:36358;size=147;,length=100>
##contig=<ID=K00337:301:HCKMKBBXY:5:1101:19745:12427;size=147;,length=100>
##contig=<ID=K00337:301:HCKMKBBXY:5:1101:21663:9280;size=147;,length=100>
##contig=<ID=K00337:301:HCKMKBBXY:5:1101:22749:8066;size=147;,length=100>
##contig=<ID=K00337:301:HCKMKBBXY:5:1101:23683:43163;size=147;,length=100>
##contig=<ID=K00337:301:HCKMKBBXY:5:1101:2372:15768;size=147;,length=100>
##contig=<ID=K00337:301:HCKMKBBXY:5:1101:24596:31171;size=147;,length=100>
##contig=<ID=K00337:301:HCKMKBBXY:5:1101:24647:18564;size=147;,length=100>
##contig=<ID=K00337:301:HCKMKBBXY:5:1101:2605:17438;size=147;,length=100>
##contig=<ID=K00337:301:HCKMKBBXY:5:1101:30645:39189;size=147;,length=100>
##contig=<ID=K00337:301:HCKMKBBXY:5:1101:31994:9174;size=147;,length=100>
##contig=<ID=K00337:301:HCKMKBBXY:5:1101:3863:19443;size=147;,length=100>
##contig=<ID=K00337:301:HCKMKBBXY:5:1101:5000:39523;size=147;,length=100>
##contig=<ID=K00337:301:HCKMKBBXY:5:1101:7841:44834;size=147;,length=100>
##contig=<ID=K00337:301:HCKMKBBXY:5:1101:9029:6519;size=147;,length=100>
##contig=<ID=K00337:301:HCKMKBBXY:5:1102:13575:26986;size=147;,length=100>
##contig=<ID=K00337:301:HCKMKBBXY:5:1102:23906:24103;size=147;,length=100>
##contig=<ID=K00337:301:HCKMKBBXY:5:1102:25114:2809;size=147;,length=100>
##contig=<ID=K00337:301:HCKMKBBXY:5:1102:25672:30820;size=147;,length=100>
##contig=<ID=K00337:301:HCKMKBBXY:5:1102:26677:12550;size=147;,length=100>
##contig=<ID=K00337:301:HCKMKBBXY:5:1103:16031:13728;size=147;,length=100>
##contig=<ID=K00337:301:HCKMKBBXY:5:2119:1702:29659;size=147;,length=97>
##contig=<ID=K00337:301:HCKMKBBXY:6:1101:13626:43216;size=147;,length=100>
##contig=<ID=K00337:301:HCKMKBBXY:6:1101:13707:39875;size=147;,length=100>
##contig=<ID=K00337:301:HCKMKBBXY:6:1101:17574:4268;size=147;,length=100>
##contig=<ID=K00337:301:HCKMKBBXY:6:1101:22719:23030;size=147;,length=100>
##contig=<ID=K00337:301:HCKMKBBXY:6:1101:22790:23927;size=147;,length=100>
##contig=<ID=K00337:301:HCKMKBBXY:6:1101:3569:31453;size=147;,length=100>
##contig=<ID=K00337:301:HCKMKBBXY:6:1101:7689:46610;size=147;,length=100>
##contig=<ID=K00337:301:HCKMKBBXY:6:1102:10094:15645;size=147;,length=100>
##contig=<ID=K00337:301:HCKMKBBXY:6:1102:25834:3424;size=147;,length=100>
##contig=<ID=K00337:301:HCKMKBBXY:6:1221:32674:27303;size=147;,length=98>
##contig=<ID=K00337:301:HCKMKBBXY:7:1101:7649:7046;size=147;,length=100>
##contig=<ID=K00337:301:HCKMKBBXY:7:1103:30645:27092;size=147;,length=100>
##contig=<ID=K00337:301:HCKMKBBXY:4:1101:6847:17931;size=146;,length=100>
##contig=<ID=K00337:301:HCKMKBBXY:5:1101:10744:47647;size=146;,length=100>
##contig=<ID=K00337:301:HCKMKBBXY:5:1101:11495:2422;size=146;,length=100>
##contig=<ID=K00337:301:HCKMKBBXY:5:1101:12581:47876;size=146;,length=100>
##contig=<ID=K00337:301:HCKMKBBXY:5:1101:12936:9350;size=146;,length=100>
##contig=<ID=K00337:301:HCKMKBBXY:5:1101:17462:20463;size=146;,length=100>
##contig=<ID=K00337:301:HCKMKBBXY:5:1101:17533:42847;size=146;,length=100>
##contig=<ID=K00337:301:HCKMKBBXY:5:1101:18568:4127;size=146;,length=100>
##contig=<ID=K00337:301:HCKMKBBXY:5:1101:22577:40192;size=146;,length=100>
##contig=<ID=K00337:301:HCKMKBBXY:5:1101:23886:10809;size=146;,length=100>
##contig=<ID=K00337:301:HCKMKBBXY:5:1101:9272:11091;size=146;,length=100>
##contig=<ID=K00337:301:HCKMKBBXY:5:1102:14265:42601;size=146;,length=100>
##contig=<ID=K00337:301:HCKMKBBXY:5:1102:1610:16383;size=146;,length=100>
##contig=<ID=K00337:301:HCKMKBBXY:5:1102:18599:26019;size=146;,length=100>
##contig=<ID=K00337:301:HCKMKBBXY:5:1102:5264:31400;size=146;,length=100>
##contig=<ID=K00337:301:HCKMKBBXY:5:1104:14560:2774;size=146;,length=100>
##contig=<ID=K00337:301:HCKMKBBXY:7:1101:12083:35303;size=146;,length=100>
##contig=<ID=K00337:301:HCKMKBBXY:7:1104:16051:39611;size=146;,length=99>
##contig=<ID=K00337:301:HCKMKBBXY:4:1101:11799:9104;size=145;,length=100>
##contig=<ID=K00337:301:HCKMKBBXY:4:1101:26463:6800;size=145;,length=100>
##contig=<ID=K00337:301:HCKMKBBXY:4:1102:17584:47471;size=145;,length=100>
##contig=<ID=K00337:301:HCKMKBBXY:5:1101:10886:41528;size=145;,length=100>
##contig=<ID=K00337:301:HCKMKBBXY:5:1101:16366:10194;size=145;,length=100>
##contig=<ID=K00337:301:HCKMKBBXY:5:1101:17919:37431;size=145;,length=100>
##contig=<ID=K00337:301:HCKMKBBXY:5:1101:18558:7732;size=145;,length=100>
##contig=<ID=K00337:301:HCKMKBBXY:5:1101:18680:24612;size=145;,length=100>
##contig=<ID=K00337:301:HCKMKBBXY:5:1101:19674:47190;size=145;,length=100>
##contig=<ID=K00337:301:HCKMKBBXY:5:1101:19867:15100;size=145;,length=100>
##contig=<ID=K00337:301:HCKMKBBXY:5:1101:22932:44992;size=145;,length=100>
##contig=<ID=K00337:301:HCKMKBBXY:5:1101:2767:32631;size=145;,length=100>
##contig=<ID=K00337:301:HCKMKBBXY:5:1101:7466:9754;size=145;,length=100>
##contig=<ID=K00337:301:HCKMKBBXY:5:1102:12408:3020;size=145;,length=100>
##contig=<ID=K00337:301:HCKMKBBXY:5:1102:12459:47700;size=145;,length=100>
##contig=<ID=K00337:301:HCKMKBBXY:5:1102:20618:3565;size=145;,length=100>
##contig=<ID=K00337:301:HCKMKBBXY:5:1102:22435:11179;size=145;,length=100>
##contig=<ID=K00337:301:HCKMKBBXY:5:1102:23267:34073;size=145;,length=100>
##contig=<ID=K00337:301:HCKMKBBXY:5:1102:32542:35198;size=145;,length=100>
##contig=<ID=K00337:301:HCKMKBBXY:5:1102:3924:47436;size=145;,length=100>
##contig=<ID=K00337:301:HCKMKBBXY:5:1102:5538:39576;size=145;,length=100>
##contig=<ID=K00337:301:HCKMKBBXY:5:1103:2960:18581;size=145;,length=100>
##contig=<ID=K00337:301:HCKMKBBXY:5:1105:26666:40772;size=145;,length=100>
##contig=<ID=K00337:301:HCKMKBBXY:5:1112:11058:46645;size=145;,length=98>
##contig=<ID=K00337:301:HCKMKBBXY:5:1112:31436:32367;size=145;,length=100>
##contig=<ID=K00337:301:HCKMKBBXY:6:1101:23815:47084;size=145;,length=100>
##contig=<ID=K00337:301:HCKMKBBXY:6:1101:24454:24173;size=145;,length=100>
##contig=<ID=K00337:301:HCKMKBBXY:6:1102:30563:2545;size=145;,length=100>
##contig=<ID=K00337:301:HCKMKBBXY:6:1106:9810:48561;size=145;,length=98>
##contig=<ID=K00337:301:HCKMKBBXY:7:1101:2453:8453;size=145;,length=100>
##contig=<ID=K00337:301:HCKMKBBXY:4:1101:14722:36288;size=144;,length=100>
##contig=<ID=K00337:301:HCKMKBBXY:4:1101:16640:40666;size=144;,length=100>
##contig=<ID=K00337:301:HCKMKBBXY:4:1103:29589:31628;size=144;,length=100>
##contig=<ID=K00337:301:HCKMKBBXY:5:1101:10937:8523;size=144;,length=100>
##contig=<ID=K00337:301:HCKMKBBXY:5:1101:11525:37009;size=144;,length=100>
##contig=<ID=K00337:301:HCKMKBBXY:5:1101:13738:15979;size=144;,length=100>
##contig=<ID=K00337:301:HCKMKBBXY:5:1101:14022:29518;size=144;,length=100>
##contig=<ID=K00337:301:HCKMKBBXY:5:1101:1438:34723;size=144;,length=100>
##contig=<ID=K00337:301:HCKMKBBXY:5:1101:16955:11671;size=144;,length=100>
##contig=<ID=K00337:301:HCKMKBBXY:5:1101:17919:33703;size=144;,length=100>
##contig=<ID=K00337:301:HCKMKBBXY:5:1101:18751:39295;size=144;,length=100>
##contig=<ID=K00337:301:HCKMKBBXY:5:1101:18842:8541;size=144;,length=100>
##contig=<ID=K00337:301:HCKMKBBXY:5:1101:19573:15610;size=144;,length=100>
##contig=<ID=K00337:301:HCKMKBBXY:5:1101:19613:5552;size=144;,length=100>
##contig=<ID=K00337:301:HCKMKBBXY:5:1101:21582:14941;size=144;,length=100>
##contig=<ID=K00337:301:HCKMKBBXY:5:1101:21643:33580;size=144;,length=100>
##contig=<ID=K00337:301:HCKMKBBXY:5:1101:2219:8189;size=144;,length=100>
##contig=<ID=K00337:301:HCKMKBBXY:5:1101:22343:15557;size=144;,length=100>
##contig=<ID=K00337:301:HCKMKBBXY:5:1101:23246:2879;size=144;,length=100>
##contig=<ID=K00337:301:HCKMKBBXY:5:1101:23389:45396;size=144;,length=100>
##contig=<ID=K00337:301:HCKMKBBXY:5:1101:23693:40543;size=144;,length=100>
##contig=<ID=K00337:301:HCKMKBBXY:5:1101:24728:18353;size=144;,length=100>
##contig=<ID=K00337:301:HCKMKBBXY:5:1101:25844:10792;size=144;,length=100>
##contig=<ID=K00337:301:HCKMKBBXY:5:1101:31751:37695;size=144;,length=100>
##contig=<ID=K00337:301:HCKMKBBXY:5:1101:5345:10897;size=144;,length=100>
##contig=<ID=K00337:301:HCKMKBBXY:5:1101:6816:7433;size=144;,length=100>
##contig=<ID=K00337:301:HCKMKBBXY:5:1101:9617:24525;size=144;,length=100>
##contig=<ID=K00337:301:HCKMKBBXY:5:1102:10176:23417;size=144;,length=100>
##contig=<ID=K00337:301:HCKMKBBXY:5:1102:11058:4514;size=144;,length=100>
##contig=<ID=K00337:301:HCKMKBBXY:5:1102:11231:48526;size=144;,length=100>
##contig=<ID=K00337:301:HCKMKBBXY:5:1102:1438:46575;size=144;,length=100>
##contig=<ID=K00337:301:HCKMKBBXY:5:1102:1600:45766;size=144;,length=100>
##contig=<ID=K00337:301:HCKMKBBXY:5:1102:16681:31558;size=144;,length=100>
##contig=<ID=K00337:301:HCKMKBBXY:5:1102:17005:9614;size=144;,length=100>
##contig=<ID=K00337:301:HCKMKBBXY:5:1102:19126:39840;size=144;,length=100>
##contig=<ID=K00337:301:HCKMKBBXY:5:1102:20679:17069;size=144;,length=100>
##contig=<ID=K00337:301:HCKMKBBXY:5:1102:22536:34073;size=144;,length=100>
##contig=<ID=K00337:301:HCKMKBBXY:5:1102:26047:6150;size=144;,length=100>
##contig=<ID=K00337:301:HCKMKBBXY:5:1102:28280:34389;size=144;,length=100>
##contig=<ID=K00337:301:HCKMKBBXY:5:1102:31517:44148;size=144;,length=100>
##contig=<ID=K00337:301:HCKMKBBXY:5:1103:7608:14326;size=144;,length=100>
##contig=<ID=K00337:301:HCKMKBBXY:5:1104:17147:35532;size=144;,length=100>
##contig=<ID=K00337:301:HCKMKBBXY:5:1108:24342:45854;size=144;,length=100>
##contig=<ID=K00337:301:HCKMKBBXY:5:2108:21440:19373;size=144;,length=100>
##contig=<ID=K00337:301:HCKMKBBXY:6:1101:12144:27813;size=144;,length=100>
##contig=<ID=K00337:301:HCKMKBBXY:6:1101:14692:20445;size=144;,length=100>
##contig=<ID=K00337:301:HCKMKBBXY:6:1101:15097:48931;size=144;,length=100>
##contig=<ID=K00337:301:HCKMKBBXY:6:1101:20314:34231;size=144;,length=100>
##contig=<ID=K00337:301:HCKMKBBXY:6:1101:25621:23346;size=144;,length=100>
##contig=<ID=K00337:301:HCKMKBBXY:6:1102:29823:20920;size=144;,length=100>
##contig=<ID=K00337:301:HCKMKBBXY:6:1103:16650:24648;size=144;,length=100>
##contig=<ID=K00337:301:HCKMKBBXY:6:1206:32299:33651;size=144;,length=98>
##contig=<ID=K00337:301:HCKMKBBXY:4:1101:15148:4110;size=143;,length=100>
##contig=<ID=K00337:301:HCKMKBBXY:4:1102:19289:7732;size=143;,length=100>
##contig=<ID=K00337:301:HCKMKBBXY:5:1101:10044:19953;size=143;,length=100>
##contig=<ID=K00337:301:HCKMKBBXY:5:1101:12824:4338;size=143;,length=100>
##contig=<ID=K00337:301:HCKMKBBXY:5:1101:13555:30714;size=143;,length=100>
##contig=<ID=K00337:301:HCKMKBBXY:5:1101:15270:40719;size=143;,length=100>
##contig=<ID=K00337:301:HCKMKBBXY:5:1101:16610:12304;size=143;,length=100>
##contig=<ID=K00337:301:HCKMKBBXY:5:1101:16681:45273;size=143;,length=100>
##contig=<ID=K00337:301:HCKMKBBXY:5:1101:1702:12110;size=143;,length=100>
##contig=<ID=K00337:301:HCKMKBBXY:5:1101:19400:36692;size=143;,length=100>
##contig=<ID=K00337:301:HCKMKBBXY:5:1101:19573:18107;size=143;,length=100>
##contig=<ID=K00337:301:HCKMKBBXY:5:1101:21440:26371;size=143;,length=100>
##contig=<ID=K00337:301:HCKMKBBXY:5:1101:22090:32560;size=143;,length=100>
##contig=<ID=K00337:301:HCKMKBBXY:5:1101:22394:9104;size=143;,length=100>
##contig=<ID=K00337:301:HCKMKBBXY:5:1101:24413:35813;size=143;,length=100>
##contig=<ID=K00337:301:HCKMKBBXY:5:1101:24434:9508;size=143;,length=100>
##contig=<ID=K00337:301:HCKMKBBXY:5:1101:25378:34987;size=143;,length=100>
##contig=<ID=K00337:301:HCKMKBBXY:5:1101:26636:39664;size=143;,length=100>
##contig=<ID=K00337:301:HCKMKBBXY:5:1101:3356:12128;size=143;,length=100>
##contig=<ID=K00337:301:HCKMKBBXY:5:1101:7080:35286;size=143;,length=100>
##contig=<ID=K00337:301:HCKMKBBXY:5:1101:7131:34846;size=143;,length=100>
##contig=<ID=K00337:301:HCKMKBBXY:5:1101:8217:17315;size=143;,length=100>
##contig=<ID=K00337:301:HCKMKBBXY:5:1102:11099:34442;size=143;,length=100>
##contig=<ID=K00337:301:HCKMKBBXY:5:1102:12510:16700;size=143;,length=100>
##contig=<ID=K00337:301:HCKMKBBXY:5:1102:18497:23417;size=143;,length=100>
##contig=<ID=K00337:301:HCKMKBBXY:5:1102:7324:39471;size=143;,length=100>
##contig=<ID=K00337:301:HCKMKBBXY:5:1104:19684:6062;size=143;,length=100>
##contig=<ID=K00337:301:HCKMKBBXY:6:1101:15696:9702;size=143;,length=100>
##contig=<ID=K00337:301:HCKMKBBXY:6:1101:1763:24806;size=143;,length=100>
##contig=<ID=K00337:301:HCKMKBBXY:6:1101:2849:11073;size=143;,length=100>
##contig=<ID=K00337:301:HCKMKBBXY:6:1101:28828:23804;size=143;,length=100>
##contig=<ID=K00337:301:HCKMKBBXY:6:1102:18264:36024;size=143;,length=100>
##contig=<ID=K00337:301:HCKMKBBXY:6:1102:18487:25333;size=143;,length=100>
##contig=<ID=K00337:301:HCKMKBBXY:6:1103:10734:47911;size=143;,length=100>
##contig=<ID=K00337:301:HCKMKBBXY:6:1104:8724:39189;size=143;,length=100>
##contig=<ID=K00337:301:HCKMKBBXY:7:1102:20425:49124;size=143;,length=100>
##contig=<ID=K00337:301:HCKMKBBXY:4:1101:31152:46856;size=142;,length=100>
##contig=<ID=K00337:301:HCKMKBBXY:4:1101:7009:5130;size=142;,length=100>
##contig=<ID=K00337:301:HCKMKBBXY:5:1101:10206:21676;size=142;,length=100>
##contig=<ID=K00337:301:HCKMKBBXY:5:1101:10835:28358;size=142;,length=100>
##contig=<ID=K00337:301:HCKMKBBXY:5:1101:13179:14379;size=142;,length=100>
##contig=<ID=K00337:301:HCKMKBBXY:5:1101:13210:17139;size=142;,length=100>
##contig=<ID=K00337:301:HCKMKBBXY:5:1101:13920:5183;size=142;,length=100>
##contig=<ID=K00337:301:HCKMKBBXY:5:1101:14012:36288;size=142;,length=100>
##contig=<ID=K00337:301:HCKMKBBXY:5:1101:15686:32719;size=142;,length=100>
##contig=<ID=K00337:301:HCKMKBBXY:5:1101:18355:32384;size=142;,length=100>
##contig=<ID=K00337:301:HCKMKBBXY:5:1101:18761:44236;size=142;,length=100>
##contig=<ID=K00337:301:HCKMKBBXY:5:1101:1966:8945;size=142;,length=100>
##contig=<ID=K00337:301:HCKMKBBXY:5:1101:21257:43286;size=142;,length=100>
##contig=<ID=K00337:301:HCKMKBBXY:5:1101:22769:8981;size=142;,length=100>
##contig=<ID=K00337:301:HCKMKBBXY:5:1101:22993:39893;size=142;,length=100>
##contig=<ID=K00337:301:HCKMKBBXY:5:1101:23693:38398;size=142;,length=100>
##contig=<ID=K00337:301:HCKMKBBXY:5:1101:23723:37888;size=142;,length=100>
##contig=<ID=K00337:301:HCKMKBBXY:5:1101:24444:27109;size=142;,length=100>
##contig=<ID=K00337:301:HCKMKBBXY:5:1101:25601:15785;size=142;,length=100>
##contig=<ID=K00337:301:HCKMKBBXY:5:1101:25763:22045;size=142;,length=100>
##contig=<ID=K00337:301:HCKMKBBXY:5:1101:2991:19619;size=142;,length=100>
##contig=<ID=K00337:301:HCKMKBBXY:5:1101:30797:35901;size=142;,length=100>
##contig=<ID=K00337:301:HCKMKBBXY:5:1101:4533:40754;size=142;,length=100>
##contig=<ID=K00337:301:HCKMKBBXY:5:1101:6015:17192;size=142;,length=100>
##contig=<ID=K00337:301:HCKMKBBXY:5:1101:9080:19443;size=142;,length=100>
##contig=<ID=K00337:301:HCKMKBBXY:5:1101:9181:42267;size=142;,length=100>
##contig=<ID=K00337:301:HCKMKBBXY:5:1101:9181:7802;size=142;,length=100>
##contig=<ID=K00337:301:HCKMKBBXY:5:1102:14519:32068;size=142;,length=100>
##contig=<ID=K00337:301:HCKMKBBXY:5:1102:14560:9596;size=142;,length=100>
##contig=<ID=K00337:301:HCKMKBBXY:5:1102:30553:44658;size=142;,length=100>
##contig=<ID=K00337:301:HCKMKBBXY:5:1102:31568:8049;size=142;,length=100>
##contig=<ID=K00337:301:HCKMKBBXY:5:1102:8917:20709;size=142;,length=100>
##contig=<ID=K00337:301:HCKMKBBXY:5:1103:17097:11530;size=142;,length=100>
##contig=<ID=K00337:301:HCKMKBBXY:5:1103:26352:2985;size=142;,length=100>
##contig=<ID=K00337:301:HCKMKBBXY:5:1104:11535:35339;size=142;,length=100>
##contig=<ID=K00337:301:HCKMKBBXY:6:1101:13220:34846;size=142;,length=100>
##contig=<ID=K00337:301:HCKMKBBXY:6:1101:21562:10475;size=142;,length=100>
##contig=<ID=K00337:301:HCKMKBBXY:6:1101:25530:11477;size=142;,length=100>
##contig=<ID=K00337:301:HCKMKBBXY:6:1101:6289:37748;size=142;,length=100>
##contig=<ID=K00337:301:HCKMKBBXY:6:1102:20131:12532;size=142;,length=100>
##contig=<ID=K00337:301:HCKMKBBXY:7:1101:4767:22063;size=142;,length=100>
##contig=<ID=K00337:301:HCKMKBBXY:7:1102:21491:40631;size=142;,length=100>
##contig=<ID=K00337:301:HCKMKBBXY:4:1101:20811:5903;size=141;,length=100>
##contig=<ID=K00337:301:HCKMKBBXY:4:1101:2229:24208;size=141;,length=100>
##contig=<ID=K00337:301:HCKMKBBXY:5:1101:12601:21782;size=141;,length=100>
##contig=<ID=K00337:301:HCKMKBBXY:5:1101:12916:14695;size=141;,length=100>
##contig=<ID=K00337:301:HCKMKBBXY:5:1101:13047:10000;size=141;,length=100>
##contig=<ID=K00337:301:HCKMKBBXY:5:1101:14428:13974;size=141;,length=100>
##contig=<ID=K00337:301:HCKMKBBXY:5:1101:1641:31312;size=141;,length=100>
##contig=<ID=K00337:301:HCKMKBBXY:5:1101:16934:15891;size=141;,length=100>
##contig=<ID=K00337:301:HCKMKBBXY:5:1101:17117:3723;size=141;,length=100>
##contig=<ID=K00337:301:HCKMKBBXY:5:1101:1925:18054;size=141;,length=100>
##contig=<ID=K00337:301:HCKMKBBXY:5:1101:19299:35743;size=141;,length=100>
##contig=<ID=K00337:301:HCKMKBBXY:5:1101:20923:16120;size=141;,length=100>
##contig=<ID=K00337:301:HCKMKBBXY:5:1101:21988:3477;size=141;,length=100>
##contig=<ID=K00337:301:HCKMKBBXY:5:1101:2321:47577;size=141;,length=100>
##contig=<ID=K00337:301:HCKMKBBXY:5:1101:24698:10844;size=141;,length=100>
##contig=<ID=K00337:301:HCKMKBBXY:5:1101:24972:7029;size=141;,length=100>
##contig=<ID=K00337:301:HCKMKBBXY:5:1101:25794:42812;size=141;,length=100>
##contig=<ID=K00337:301:HCKMKBBXY:5:1101:26179:27619;size=141;,length=100>
##contig=<ID=K00337:301:HCKMKBBXY:5:1101:6685:23733;size=141;,length=100>
##contig=<ID=K00337:301:HCKMKBBXY:5:1102:11799:5552;size=141;,length=100>
##contig=<ID=K00337:301:HCKMKBBXY:5:1102:13332:25439;size=141;,length=100>
##contig=<ID=K00337:301:HCKMKBBXY:5:1102:2554:7609;size=141;,length=100>
##contig=<ID=K00337:301:HCKMKBBXY:5:1102:28848:48878;size=141;,length=100>
##contig=<ID=K00337:301:HCKMKBBXY:5:1103:1905:21957;size=141;,length=100>
##contig=<ID=K00337:301:HCKMKBBXY:5:1103:24150:12743;size=141;,length=100>
##contig=<ID=K00337:301:HCKMKBBXY:5:1104:26007:31822;size=141;,length=100>
##contig=<ID=K00337:301:HCKMKBBXY:5:1114:31294:4303;size=141;,length=100>
##contig=<ID=K00337:301:HCKMKBBXY:5:1124:1306:5341;size=141;,length=96>
##contig=<ID=K00337:301:HCKMKBBXY:6:1101:14377:21905;size=141;,length=100>
##contig=<ID=K00337:301:HCKMKBBXY:6:1101:22353:42935;size=141;,length=100>
##contig=<ID=K00337:301:HCKMKBBXY:6:1101:2503:45045;size=141;,length=100>
##contig=<ID=K00337:301:HCKMKBBXY:6:1101:27001:42724;size=141;,length=100>
##contig=<ID=K00337:301:HCKMKBBXY:6:1108:32623:28446;size=141;,length=97>
##contig=<ID=K00337:301:HCKMKBBXY:7:1101:15463:35743;size=141;,length=100>
##contig=<ID=K00337:301:HCKMKBBXY:7:1101:26433:19935;size=141;,length=100>
##contig=<ID=K00337:301:HCKMKBBXY:7:1102:19766:42565;size=141;,length=100>
##contig=<ID=K00337:301:HCKMKBBXY:4:1101:13900:6976;size=140;,length=100>
##contig=<ID=K00337:301:HCKMKBBXY:4:1101:14184:31488;size=140;,length=100>
##contig=<ID=K00337:301:HCKMKBBXY:4:1101:14428:43023;size=140;,length=100>
##contig=<ID=K00337:301:HCKMKBBXY:4:1101:16031:34512;size=140;,length=100>
##contig=<ID=K00337:301:HCKMKBBXY:4:1101:24870:28340;size=140;,length=100>
##contig=<ID=K00337:301:HCKMKBBXY:5:1101:12804:26881;size=140;,length=100>
##contig=<ID=K00337:301:HCKMKBBXY:5:1101:13311:7890;size=140;,length=100>
##contig=<ID=K00337:301:HCKMKBBXY:5:1101:1773:47753;size=140;,length=100>
##contig=<ID=K00337:301:HCKMKBBXY:5:1101:18213:42020;size=140;,length=100>
##contig=<ID=K00337:301:HCKMKBBXY:5:1101:18406:41932;size=140;,length=100>
##contig=<ID=K00337:301:HCKMKBBXY:5:1101:21369:26705;size=140;,length=100>
##contig=<ID=K00337:301:HCKMKBBXY:5:1101:23825:4655;size=140;,length=100>
##contig=<ID=K00337:301:HCKMKBBXY:5:1101:25266:22766;size=140;,length=100>
##contig=<ID=K00337:301:HCKMKBBXY:5:1101:30320:29237;size=140;,length=100>
##contig=<ID=K00337:301:HCKMKBBXY:5:1101:30817:36499;size=140;,length=100>
##contig=<ID=K00337:301:HCKMKBBXY:5:1101:32197:30837;size=140;,length=100>
##contig=<ID=K00337:301:HCKMKBBXY:5:1101:3427:45977;size=140;,length=100>
##contig=<ID=K00337:301:HCKMKBBXY:5:1101:7831:39295;size=140;,length=100>
##contig=<ID=K00337:301:HCKMKBBXY:5:1101:7994:26635;size=140;,length=100>
##contig=<ID=K00337:301:HCKMKBBXY:5:1101:9140:5657;size=140;,length=100>
##contig=<ID=K00337:301:HCKMKBBXY:5:1102:11647:34090;size=140;,length=100>
##contig=<ID=K00337:301:HCKMKBBXY:5:1102:13200:15856;size=140;,length=100>
##contig=<ID=K00337:301:HCKMKBBXY:5:1102:19086:45396;size=140;,length=100>
##contig=<ID=K00337:301:HCKMKBBXY:5:1102:19197:23434;size=140;,length=100>
##contig=<ID=K00337:301:HCKMKBBXY:5:1102:19583:39752;size=140;,length=100>
##contig=<ID=K00337:301:HCKMKBBXY:5:1102:20628:12163;size=140;,length=100>
##contig=<ID=K00337:301:HCKMKBBXY:5:1102:21379:3547;size=140;,length=100>
##contig=<ID=K00337:301:HCKMKBBXY:5:1102:30056:14748;size=140;,length=100>
##contig=<ID=K00337:301:HCKMKBBXY:5:1103:13717:48579;size=140;,length=100>
##contig=<ID=K00337:301:HCKMKBBXY:5:1103:20151:10598;size=140;,length=100>
##contig=<ID=K00337:301:HCKMKBBXY:5:1103:23967:47102;size=140;,length=100>
##contig=<ID=K00337:301:HCKMKBBXY:5:1104:5274:21500;size=140;,length=100>
##contig=<ID=K00337:301:HCKMKBBXY:6:1101:16224:9631;size=140;,length=100>
##contig=<ID=K00337:301:HCKMKBBXY:6:1101:17553:36657;size=140;,length=100>
##contig=<ID=K00337:301:HCKMKBBXY:6:1101:19339:11231;size=140;,length=100>
##contig=<ID=K00337:301:HCKMKBBXY:6:1101:20425:42689;size=140;,length=100>
##contig=<ID=K00337:301:HCKMKBBXY:6:1208:8420:30327;size=140;,length=96>
##contig=<ID=K00337:301:HCKMKBBXY:7:1102:13656:11337;size=140;,length=100>
##contig=<ID=K00337:301:HCKMKBBXY:4:1101:15311:17790;size=139;,length=100>
##contig=<ID=K00337:301:HCKMKBBXY:5:1101:12814:6888;size=139;,length=100>
##contig=<ID=K00337:301:HCKMKBBXY:5:1101:19025:31435;size=139;,length=100>
##contig=<ID=K00337:301:HCKMKBBXY:5:1101:20923:32613;size=139;,length=100>
##contig=<ID=K00337:301:HCKMKBBXY:5:1101:21430:5745;size=139;,length=100>
##contig=<ID=K00337:301:HCKMKBBXY:5:1101:25865:13429;size=139;,length=100>
##contig=<ID=K00337:301:HCKMKBBXY:5:1101:26139:26459;size=139;,length=100>
##contig=<ID=K00337:301:HCKMKBBXY:5:1101:26443:3213;size=139;,length=100>
##contig=<ID=K00337:301:HCKMKBBXY:5:1101:28635:47911;size=139;,length=100>
##contig=<ID=K00337:301:HCKMKBBXY:5:1101:28889:26723;size=139;,length=100>
##contig=<ID=K00337:301:HCKMKBBXY:5:1101:29569:18441;size=139;,length=100>
##contig=<ID=K00337:301:HCKMKBBXY:5:1101:32451:7750;size=139;,length=100>
##contig=<ID=K00337:301:HCKMKBBXY:5:1101:5416:20480;size=139;,length=100>
##contig=<ID=K00337:301:HCKMKBBXY:5:1101:6898:42741;size=139;,length=100>
##contig=<ID=K00337:301:HCKMKBBXY:5:1101:9861:10809;size=139;,length=100>
##contig=<ID=K00337:301:HCKMKBBXY:5:1102:11261:42952;size=139;,length=100>
##contig=<ID=K00337:301:HCKMKBBXY:5:1102:11282:21008;size=139;,length=100>
##contig=<ID=K00337:301:HCKMKBBXY:5:1102:11403:46223;size=139;,length=100>
##contig=<ID=K00337:301:HCKMKBBXY:5:1102:12012:14537;size=139;,length=100>
##contig=<ID=K00337:301:HCKMKBBXY:5:1102:12063:10546;size=139;,length=100>
##contig=<ID=K00337:301:HCKMKBBXY:5:1102:12215:6800;size=139;,length=100>
##contig=<ID=K00337:301:HCKMKBBXY:5:1102:20831:6501;size=139;,length=100>
##contig=<ID=K00337:301:HCKMKBBXY:5:1102:2118:42513;size=139;,length=100>
##contig=<ID=K00337:301:HCKMKBBXY:5:1102:23368:41528;size=139;,length=100>
##contig=<ID=K00337:301:HCKMKBBXY:5:1102:31954:43603;size=139;,length=97>
##contig=<ID=K00337:301:HCKMKBBXY:5:1103:14955:7855;size=139;,length=100>
##contig=<ID=K00337:301:HCKMKBBXY:5:1103:31040:46522;size=139;,length=100>
##contig=<ID=K00337:301:HCKMKBBXY:5:1104:11353:22608;size=139;,length=100>
##contig=<ID=K00337:301:HCKMKBBXY:5:1104:15047:7591;size=139;,length=100>
##contig=<ID=K00337:301:HCKMKBBXY:5:1104:23236:33844;size=139;,length=100>
##contig=<ID=K00337:301:HCKMKBBXY:5:1105:32613:23856;size=139;,length=100>
##contig=<ID=K00337:301:HCKMKBBXY:5:1202:13677:12603;size=139;,length=100>
##contig=<ID=K00337:301:HCKMKBBXY:6:1101:12073:30573;size=139;,length=91>
##contig=<ID=K00337:301:HCKMKBBXY:6:1101:13981:8066;size=139;,length=100>
##contig=<ID=K00337:301:HCKMKBBXY:6:1101:29863:41845;size=139;,length=100>
##contig=<ID=K00337:301:HCKMKBBXY:6:1101:9790:11601;size=139;,length=100>
##contig=<ID=K00337:301:HCKMKBBXY:6:1102:18893:11759;size=139;,length=100>
##contig=<ID=K00337:301:HCKMKBBXY:6:1102:19624:17280;size=139;,length=100>
##contig=<ID=K00337:301:HCKMKBBXY:6:1102:20577:32191;size=139;,length=100>
##contig=<ID=K00337:301:HCKMKBBXY:6:1103:15706:20656;size=139;,length=100>
##contig=<ID=K00337:301:HCKMKBBXY:7:1101:21785:44799;size=139;,length=100>
##contig=<ID=K00337:301:HCKMKBBXY:4:1101:10064:26670;size=138;,length=100>
##contig=<ID=K00337:301:HCKMKBBXY:4:1101:29772:35251;size=138;,length=100>
##contig=<ID=K00337:301:HCKMKBBXY:4:1103:12023:44623;size=138;,length=100>
##contig=<ID=K00337:301:HCKMKBBXY:5:1101:10450:14783;size=138;,length=100>
##contig=<ID=K00337:301:HCKMKBBXY:5:1101:10622:24753;size=138;,length=100>
##contig=<ID=K00337:301:HCKMKBBXY:5:1101:11830:38627;size=138;,length=100>
##contig=<ID=K00337:301:HCKMKBBXY:5:1101:12246:2387;size=138;,length=100>
##contig=<ID=K00337:301:HCKMKBBXY:5:1101:13433:35497;size=138;,length=100>
##contig=<ID=K00337:301:HCKMKBBXY:5:1101:14874:48474;size=138;,length=100>
##contig=<ID=K00337:301:HCKMKBBXY:5:1101:15229:40403;size=138;,length=100>
##contig=<ID=K00337:301:HCKMKBBXY:5:1101:17056:17438;size=138;,length=100>
##contig=<ID=K00337:301:HCKMKBBXY:5:1101:17350:48649;size=138;,length=100>
##contig=<ID=K00337:301:HCKMKBBXY:5:1101:17421:9702;size=138;,length=100>
##contig=<ID=K00337:301:HCKMKBBXY:5:1101:2067:5218;size=138;,length=100>
##contig=<ID=K00337:301:HCKMKBBXY:5:1101:2169:38029;size=138;,length=100>
##contig=<ID=K00337:301:HCKMKBBXY:5:1101:2656:28287;size=138;,length=100>
##contig=<ID=K00337:301:HCKMKBBXY:5:1101:30381:11970;size=138;,length=100>
##contig=<ID=K00337:301:HCKMKBBXY:5:1101:3092:28516;size=138;,length=100>
##contig=<ID=K00337:301:HCKMKBBXY:5:1101:5112:24665;size=138;,length=100>
##contig=<ID=K00337:301:HCKMKBBXY:5:1101:6735:33668;size=138;,length=100>
##contig=<ID=K00337:301:HCKMKBBXY:5:1102:10023:4374;size=138;,length=100>
##contig=<ID=K00337:301:HCKMKBBXY:5:1102:10125:20973;size=138;,length=100>
##contig=<ID=K00337:301:HCKMKBBXY:5:1102:10358:23522;size=138;,length=100>
##contig=<ID=K00337:301:HCKMKBBXY:5:1102:13190:17034;size=138;,length=100>
##contig=<ID=K00337:301:HCKMKBBXY:5:1102:13190:30820;size=138;,length=100>
##contig=<ID=K00337:301:HCKMKBBXY:5:1102:18335:8260;size=138;,length=100>
##contig=<ID=K00337:301:HCKMKBBXY:5:1102:2788:13886;size=138;,length=100>
##contig=<ID=K00337:301:HCKMKBBXY:5:1102:28655:37396;size=138;,length=100>
##contig=<ID=K00337:301:HCKMKBBXY:5:1102:31243:37378;size=138;,length=100>
##contig=<ID=K00337:301:HCKMKBBXY:5:1102:6522:7099;size=138;,length=100>
##contig=<ID=K00337:301:HCKMKBBXY:5:1103:11403:15100;size=138;,length=100>
##contig=<ID=K00337:301:HCKMKBBXY:5:1103:23287:18247;size=138;,length=100>
##contig=<ID=K00337:301:HCKMKBBXY:5:1103:26210:9104;size=138;,length=100>
##contig=<ID=K00337:301:HCKMKBBXY:5:1104:10358:45115;size=138;,length=100>
##contig=<ID=K00337:301:HCKMKBBXY:5:1113:32116:48597;size=138;,length=98>
##contig=<ID=K00337:301:HCKMKBBXY:6:1101:13017:38011;size=138;,length=100>
##contig=<ID=K00337:301:HCKMKBBXY:6:1101:15696:3442;size=138;,length=100>
##contig=<ID=K00337:301:HCKMKBBXY:6:1101:20699:8207;size=138;,length=100>
##contig=<ID=K00337:301:HCKMKBBXY:6:1101:22303:8734;size=138;,length=100>
##contig=<ID=K00337:301:HCKMKBBXY:6:1101:23997:26758;size=138;,length=100>
##contig=<ID=K00337:301:HCKMKBBXY:6:1101:2696:47278;size=138;,length=100>
##contig=<ID=K00337:301:HCKMKBBXY:6:1101:26991:2686;size=138;,length=100>
##contig=<ID=K00337:301:HCKMKBBXY:6:1101:29203:41897;size=138;,length=100>
##contig=<ID=K00337:301:HCKMKBBXY:6:1101:9506:17157;size=138;,length=100>
##contig=<ID=K00337:301:HCKMKBBXY:6:1102:5244:36675;size=138;,length=100>
##contig=<ID=K00337:301:HCKMKBBXY:6:1102:5497:3987;size=138;,length=100>
##contig=<ID=K00337:301:HCKMKBBXY:7:1101:11221:29061;size=138;,length=100>
##contig=<ID=K00337:301:HCKMKBBXY:7:1101:30979:22045;size=138;,length=100>
##contig=<ID=K00337:301:HCKMKBBXY:4:1101:22800:26969;size=137;,length=100>
##contig=<ID=K00337:301:HCKMKBBXY:5:1101:10094:34002;size=137;,length=100>
##contig=<ID=K00337:301:HCKMKBBXY:5:1101:10226:45062;size=137;,length=100>
##contig=<ID=K00337:301:HCKMKBBXY:5:1101:10612:15029;size=137;,length=100>
##contig=<ID=K00337:301:HCKMKBBXY:5:1101:11586:9578;size=137;,length=100>
##contig=<ID=K00337:301:HCKMKBBXY:5:1101:14164:34688;size=137;,length=100>
##contig=<ID=K00337:301:HCKMKBBXY:5:1101:15483:7609;size=137;,length=100>
##contig=<ID=K00337:301:HCKMKBBXY:5:1101:16833:31822;size=137;,length=100>
##contig=<ID=K00337:301:HCKMKBBXY:5:1101:17269:42073;size=137;,length=100>
##contig=<ID=K00337:301:HCKMKBBXY:5:1101:20141:48491;size=137;,length=100>
##contig=<ID=K00337:301:HCKMKBBXY:5:1101:2331:24489;size=137;,length=100>
##contig=<ID=K00337:301:HCKMKBBXY:5:1101:23896:3793;size=137;,length=100>
##contig=<ID=K00337:301:HCKMKBBXY:5:1101:23926:12462;size=137;,length=100>
##contig=<ID=K00337:301:HCKMKBBXY:5:1101:28067:22766;size=137;,length=100>
##contig=<ID=K00337:301:HCKMKBBXY:5:1101:29518:44939;size=137;,length=100>
##contig=<ID=K00337:301:HCKMKBBXY:5:1101:29853:42214;size=137;,length=100>
##contig=<ID=K00337:301:HCKMKBBXY:5:1101:29924:17016;size=137;,length=100>
##contig=<ID=K00337:301:HCKMKBBXY:5:1101:30198:34547;size=137;,length=100>
##contig=<ID=K00337:301:HCKMKBBXY:5:1101:31477:41018;size=137;,length=100>
##contig=<ID=K00337:301:HCKMKBBXY:5:1101:3163:19038;size=137;,length=100>
##contig=<ID=K00337:301:HCKMKBBXY:5:1101:32187:5323;size=137;,length=100>
##contig=<ID=K00337:301:HCKMKBBXY:5:1101:6502:33686;size=137;,length=100>
##contig=<ID=K00337:301:HCKMKBBXY:5:1101:7019:13658;size=137;,length=100>
##contig=<ID=K00337:301:HCKMKBBXY:5:1101:7852:7011;size=137;,length=90>
##contig=<ID=K00337:301:HCKMKBBXY:5:1101:9120:29114;size=137;,length=100>
##contig=<ID=K00337:301:HCKMKBBXY:5:1102:1489:41598;size=137;,length=99>
##contig=<ID=K00337:301:HCKMKBBXY:5:1102:15270:27039;size=137;,length=100>
##contig=<ID=K00337:301:HCKMKBBXY:5:1102:26869:22766;size=137;,length=100>
##contig=<ID=K00337:301:HCKMKBBXY:5:1103:18599:8400;size=137;,length=100>
##contig=<ID=K00337:301:HCKMKBBXY:5:1103:23399:25052;size=137;,length=100>
##contig=<ID=K00337:301:HCKMKBBXY:5:1103:27407:47858;size=137;,length=100>
##contig=<ID=K00337:301:HCKMKBBXY:5:1103:31994:44201;size=137;,length=98>
##contig=<ID=K00337:301:HCKMKBBXY:5:1104:12530:46416;size=137;,length=100>
##contig=<ID=K00337:301:HCKMKBBXY:5:1104:23825:25122;size=137;,length=100>
##contig=<ID=K00337:301:HCKMKBBXY:5:1223:29285:48614;size=137;,length=96>
##contig=<ID=K00337:301:HCKMKBBXY:6:1101:11809:26775;size=137;,length=100>
##contig=<ID=K00337:301:HCKMKBBXY:6:1101:14123:16893;size=137;,length=100>
##contig=<ID=K00337:301:HCKMKBBXY:6:1101:15554:25175;size=137;,length=100>
##contig=<ID=K00337:301:HCKMKBBXY:6:1101:21389:3565;size=137;,length=100>
##contig=<ID=K00337:301:HCKMKBBXY:6:1102:10561:25175;size=137;,length=100>
##contig=<ID=K00337:301:HCKMKBBXY:6:1102:14265:25193;size=137;,length=100>
##contig=<ID=K00337:301:HCKMKBBXY:6:1102:17452:35145;size=137;,length=100>
##contig=<ID=K00337:301:HCKMKBBXY:6:1102:27823:2475;size=137;,length=100>
##contig=<ID=K00337:301:HCKMKBBXY:6:1102:6421:4040;size=137;,length=100>
##contig=<ID=K00337:301:HCKMKBBXY:6:1103:2767:36780;size=137;,length=100>
##contig=<ID=K00337:301:HCKMKBBXY:7:1101:16366:11143;size=137;,length=100>
##contig=<ID=K00337:301:HCKMKBBXY:4:1101:13210:45097;size=136;,length=100>
##contig=<ID=K00337:301:HCKMKBBXY:4:1101:7801:25843;size=136;,length=100>
##contig=<ID=K00337:301:HCKMKBBXY:4:1101:8532:32525;size=136;,length=100>
##contig=<ID=K00337:301:HCKMKBBXY:4:1102:23663:37361;size=136;,length=100>
##contig=<ID=K00337:301:HCKMKBBXY:4:1104:16823:16682;size=136;,length=100>
##contig=<ID=K00337:301:HCKMKBBXY:5:1101:10581:46909;size=136;,length=100>
##contig=<ID=K00337:301:HCKMKBBXY:5:1101:12104:31962;size=136;,length=100>
##contig=<ID=K00337:301:HCKMKBBXY:5:1101:12215:10176;size=136;,length=100>
##contig=<ID=K00337:301:HCKMKBBXY:5:1101:1265:4743;size=136;,length=100>
##contig=<ID=K00337:301:HCKMKBBXY:5:1101:15321:42354;size=136;,length=100>
##contig=<ID=K00337:301:HCKMKBBXY:5:1101:16133:38732;size=136;,length=100>
##contig=<ID=K00337:301:HCKMKBBXY:5:1101:16488:15891;size=136;,length=100>
##contig=<ID=K00337:301:HCKMKBBXY:5:1101:21501:47190;size=136;,length=100>
##contig=<ID=K00337:301:HCKMKBBXY:5:1101:22790:11970;size=136;,length=100>
##contig=<ID=K00337:301:HCKMKBBXY:5:1101:24789:38609;size=136;,length=100>
##contig=<ID=K00337:301:HCKMKBBXY:5:1101:28686:9244;size=136;,length=100>
##contig=<ID=K00337:301:HCKMKBBXY:5:1101:28990:10827;size=136;,length=100>
##contig=<ID=K00337:301:HCKMKBBXY:5:1101:31812:15223;size=136;,length=100>
##contig=<ID=K00337:301:HCKMKBBXY:5:1101:3204:37572;size=136;,length=100>
##contig=<ID=K00337:301:HCKMKBBXY:5:1101:3386:23610;size=136;,length=100>
##contig=<ID=K00337:301:HCKMKBBXY:5:1101:5741:29800;size=136;,length=100>
##contig=<ID=K00337:301:HCKMKBBXY:5:1102:13017:11671;size=136;,length=100>
##contig=<ID=K00337:301:HCKMKBBXY:5:1102:14783:15504;size=136;,length=100>
##contig=<ID=K00337:301:HCKMKBBXY:5:1102:17604:28164;size=136;,length=100>
##contig=<ID=K00337:301:HCKMKBBXY:5:1102:18010:29501;size=136;,length=100>
##contig=<ID=K00337:301:HCKMKBBXY:5:1102:2138:48772;size=136;,length=100>
##contig=<ID=K00337:301:HCKMKBBXY:5:1102:22800:35339;size=136;,length=100>
##contig=<ID=K00337:301:HCKMKBBXY:5:1102:26027:38293;size=136;,length=100>
##contig=<ID=K00337:301:HCKMKBBXY:5:1102:28990:32173;size=136;,length=100>
##contig=<ID=K00337:301:HCKMKBBXY:5:1104:24738:32437;size=136;,length=100>
##contig=<ID=K00337:301:HCKMKBBXY:5:1104:29599:12796;size=136;,length=100>
##contig=<ID=K00337:301:HCKMKBBXY:5:1104:7344:45379;size=136;,length=100>
##contig=<ID=K00337:301:HCKMKBBXY:5:1117:31700:13904;size=136;,length=99>
##contig=<ID=K00337:301:HCKMKBBXY:6:1101:14976:31769;size=136;,length=100>
##contig=<ID=K00337:301:HCKMKBBXY:6:1101:15361:44078;size=136;,length=100>
##contig=<ID=K00337:301:HCKMKBBXY:6:1101:15716:3020;size=136;,length=100>
##contig=<ID=K00337:301:HCKMKBBXY:6:1101:24627:29114;size=136;,length=100>
##contig=<ID=K00337:301:HCKMKBBXY:6:1101:27265:3477;size=136;,length=100>
##contig=<ID=K00337:301:HCKMKBBXY:6:1101:29518:3407;size=136;,length=100>
##contig=<ID=K00337:301:HCKMKBBXY:6:1101:9394:30046;size=136;,length=100>
##contig=<ID=K00337:301:HCKMKBBXY:6:1102:1377:12638;size=136;,length=100>
##contig=<ID=K00337:301:HCKMKBBXY:6:1102:21785:29888;size=136;,length=100>
##contig=<ID=K00337:301:HCKMKBBXY:7:1208:28605:18107;size=136;,length=98>
##contig=<ID=K00337:301:HCKMKBBXY:4:1101:13900:20410;size=135;,length=100>
##contig=<ID=K00337:301:HCKMKBBXY:4:1101:17472:46821;size=135;,length=100>
##contig=<ID=K00337:301:HCKMKBBXY:4:1101:4777:12867;size=135;,length=100>
##contig=<ID=K00337:301:HCKMKBBXY:4:1102:15128:8893;size=135;,length=100>
##contig=<ID=K00337:301:HCKMKBBXY:4:1103:28300:20463;size=135;,length=100>
##contig=<ID=K00337:301:HCKMKBBXY:5:1101:10165:6906;size=135;,length=100>
##contig=<ID=K00337:301:HCKMKBBXY:5:1101:10226:34055;size=135;,length=100>
##contig=<ID=K00337:301:HCKMKBBXY:5:1101:11302:34934;size=135;,length=100>
##contig=<ID=K00337:301:HCKMKBBXY:5:1101:11434:15961;size=135;,length=100>
##contig=<ID=K00337:301:HCKMKBBXY:5:1101:14620:35339;size=135;,length=100>
##contig=<ID=K00337:301:HCKMKBBXY:5:1101:14935:29940;size=135;,length=100>
##contig=<ID=K00337:301:HCKMKBBXY:5:1101:17797:22415;size=135;,length=100>
##contig=<ID=K00337:301:HCKMKBBXY:5:1101:17807:6396;size=135;,length=100>
##contig=<ID=K00337:301:HCKMKBBXY:5:1101:18446:21043;size=135;,length=100>
##contig=<ID=K00337:301:HCKMKBBXY:5:1101:18994:15944;size=135;,length=100>
##contig=<ID=K00337:301:HCKMKBBXY:5:1101:1996:33088;size=135;,length=100>
##contig=<ID=K00337:301:HCKMKBBXY:5:1101:20841:28323;size=135;,length=100>
##contig=<ID=K00337:301:HCKMKBBXY:5:1101:21318:34530;size=135;,length=100>
##contig=<ID=K00337:301:HCKMKBBXY:5:1101:21613:31171;size=135;,length=100>
##contig=<ID=K00337:301:HCKMKBBXY:5:1101:21734:7082;size=135;,length=100>
##contig=<ID=K00337:301:HCKMKBBXY:5:1101:26291:31540;size=135;,length=100>
##contig=<ID=K00337:301:HCKMKBBXY:5:1101:2696:24103;size=135;,length=100>
##contig=<ID=K00337:301:HCKMKBBXY:5:1101:31893:35585;size=135;,length=100>
##contig=<ID=K00337:301:HCKMKBBXY:5:1101:3194:27567;size=135;,length=100>
##contig=<ID=K00337:301:HCKMKBBXY:5:1101:5264:31611;size=135;,length=100>
##contig=<ID=K00337:301:HCKMKBBXY:5:1101:5832:31435;size=135;,length=99>
##contig=<ID=K00337:301:HCKMKBBXY:5:1101:7009:45678;size=135;,length=100>
##contig=<ID=K00337:301:HCKMKBBXY:5:1101:7963:40121;size=135;,length=100>
##contig=<ID=K00337:301:HCKMKBBXY:5:1101:9668:43286;size=135;,length=100>
##contig=<ID=K00337:301:HCKMKBBXY:5:1101:9902:4796;size=135;,length=100>
##contig=<ID=K00337:301:HCKMKBBXY:5:1102:1205:23522;size=135;,length=100>
##contig=<ID=K00337:301:HCKMKBBXY:5:1102:13291:17421;size=135;,length=100>
##contig=<ID=K00337:301:HCKMKBBXY:5:1102:1661:15698;size=135;,length=100>
##contig=<ID=K00337:301:HCKMKBBXY:5:1102:17574:45766;size=135;,length=100>
##contig=<ID=K00337:301:HCKMKBBXY:5:1102:22719:7416;size=135;,length=100>
##contig=<ID=K00337:301:HCKMKBBXY:5:1103:29904:5974;size=135;,length=100>
##contig=<ID=K00337:301:HCKMKBBXY:5:1104:10013:13992;size=135;,length=100>
##contig=<ID=K00337:301:HCKMKBBXY:5:1104:10297:26652;size=135;,length=100>
##contig=<ID=K00337:301:HCKMKBBXY:5:1104:18893:5745;size=135;,length=100>
##contig=<ID=K00337:301:HCKMKBBXY:5:1104:22739:35374;size=135;,length=100>
##contig=<ID=K00337:301:HCKMKBBXY:5:1109:17533:12321;size=135;,length=100>
##contig=<ID=K00337:301:HCKMKBBXY:5:1121:32502:41387;size=135;,length=96>
##contig=<ID=K00337:301:HCKMKBBXY:6:1101:10541:45783;size=135;,length=100>
##contig=<ID=K00337:301:HCKMKBBXY:6:1101:12104:34600;size=135;,length=100>
##contig=<ID=K00337:301:HCKMKBBXY:6:1101:1854:7310;size=135;,length=100>
##contig=<ID=K00337:301:HCKMKBBXY:6:1101:19684:6343;size=135;,length=100>
##contig=<ID=K00337:301:HCKMKBBXY:6:1101:31690:3160;size=135;,length=100>
##contig=<ID=K00337:301:HCKMKBBXY:6:1102:10165:7609;size=135;,length=100>
##contig=<ID=K00337:301:HCKMKBBXY:6:1102:17015:48350;size=135;,length=100>
##contig=<ID=K00337:301:HCKMKBBXY:6:1102:2341:47190;size=135;,length=100>
##contig=<ID=K00337:301:HCKMKBBXY:6:1102:27407:41211;size=135;,length=100>
##contig=<ID=K00337:301:HCKMKBBXY:6:1103:5436:31910;size=135;,length=100>
##contig=<ID=K00337:301:HCKMKBBXY:7:1101:10135:38855;size=135;,length=100>
##contig=<ID=K00337:301:HCKMKBBXY:7:1101:2118:44834;size=135;,length=100>
##contig=<ID=K00337:301:HCKMKBBXY:7:1101:22455:25105;size=135;,length=100>
##contig=<ID=K00337:301:HCKMKBBXY:7:1101:25398:28692;size=135;,length=100>
##contig=<ID=K00337:301:HCKMKBBXY:4:1101:11475:39875;size=134;,length=100>
##contig=<ID=K00337:301:HCKMKBBXY:4:1101:18010:23452;size=134;,length=100>
##contig=<ID=K00337:301:HCKMKBBXY:4:1101:26788:6695;size=134;,length=100>
##contig=<ID=K00337:301:HCKMKBBXY:5:1101:10287:46399;size=134;,length=100>
##contig=<ID=K00337:301:HCKMKBBXY:5:1101:10571:41686;size=134;,length=100>
##contig=<ID=K00337:301:HCKMKBBXY:5:1101:11505:17491;size=134;,length=100>
##contig=<ID=K00337:301:HCKMKBBXY:5:1101:12428:8752;size=134;,length=100>
##contig=<ID=K00337:301:HCKMKBBXY:5:1101:13565:18001;size=134;,length=100>
##contig=<ID=K00337:301:HCKMKBBXY:5:1101:16062:48175;size=134;,length=100>
##contig=<ID=K00337:301:HCKMKBBXY:5:1101:16072:9825;size=134;,length=100>
##contig=<ID=K00337:301:HCKMKBBXY:5:1101:16112:29483;size=134;,length=100>
##contig=<ID=K00337:301:HCKMKBBXY:5:1101:17706:13711;size=134;,length=100>
##contig=<ID=K00337:301:HCKMKBBXY:5:1101:1824:29976;size=134;,length=100>
##contig=<ID=K00337:301:HCKMKBBXY:5:1101:18568:35673;size=134;,length=100>
##contig=<ID=K00337:301:HCKMKBBXY:5:1101:18903:5059;size=134;,length=100>
##contig=<ID=K00337:301:HCKMKBBXY:5:1101:19481:39541;size=134;,length=100>
##contig=<ID=K00337:301:HCKMKBBXY:5:1101:21278:43779;size=134;,length=100>
##contig=<ID=K00337:301:HCKMKBBXY:5:1101:21389:43023;size=134;,length=100>
##contig=<ID=K00337:301:HCKMKBBXY:5:1101:22303:33457;size=134;,length=100>
##contig=<ID=K00337:301:HCKMKBBXY:5:1101:2341:45643;size=134;,length=100>
##contig=<ID=K00337:301:HCKMKBBXY:5:1101:23673:20639;size=134;,length=100>
##contig=<ID=K00337:301:HCKMKBBXY:5:1101:23896:23522;size=134;,length=100>
##contig=<ID=K00337:301:HCKMKBBXY:5:1101:24373:39576;size=134;,length=100>
##contig=<ID=K00337:301:HCKMKBBXY:5:1101:27011:9473;size=134;,length=100>
##contig=<ID=K00337:301:HCKMKBBXY:5:1101:2767:18353;size=134;,length=100>
##contig=<ID=K00337:301:HCKMKBBXY:5:1101:27813:9280;size=134;,length=100>
##contig=<ID=K00337:301:HCKMKBBXY:5:1101:2818:43339;size=134;,length=100>
##contig=<ID=K00337:301:HCKMKBBXY:5:1101:29274:35585;size=134;,length=100>
##contig=<ID=K00337:301:HCKMKBBXY:5:1101:30340:32754;size=134;,length=100>
##contig=<ID=K00337:301:HCKMKBBXY:5:1101:3112:14590;size=134;,length=100>
##contig=<ID=K00337:301:HCKMKBBXY:5:1101:32055:32209;size=134;,length=100>
##contig=<ID=K00337:301:HCKMKBBXY:5:1101:5639:19742;size=134;,length=100>
##contig=<ID=K00337:301:HCKMKBBXY:5:1101:7019:41124;size=134;,length=100>
##contig=<ID=K00337:301:HCKMKBBXY:5:1102:10054:18669;size=134;,length=100>
##contig=<ID=K00337:301:HCKMKBBXY:5:1102:10054:22573;size=134;,length=100>
##contig=<ID=K00337:301:HCKMKBBXY:5:1102:10409:42987;size=134;,length=100>
##contig=<ID=K00337:301:HCKMKBBXY:5:1102:11099:41932;size=134;,length=100>
##contig=<ID=K00337:301:HCKMKBBXY:5:1102:20760:14537;size=134;,length=100>
##contig=<ID=K00337:301:HCKMKBBXY:5:1102:24099:9561;size=134;,length=100>
##contig=<ID=K00337:301:HCKMKBBXY:5:1103:15716:39137;size=134;,length=100>
##contig=<ID=K00337:301:HCKMKBBXY:5:1103:19360:26213;size=134;,length=100>
##contig=<ID=K00337:301:HCKMKBBXY:5:1103:23703:30679;size=134;,length=100>
##contig=<ID=K00337:301:HCKMKBBXY:5:1103:6370:34336;size=134;,length=100>
##contig=<ID=K00337:301:HCKMKBBXY:5:1104:30056:25228;size=134;,length=100>
##contig=<ID=K00337:301:HCKMKBBXY:6:1101:10297:8260;size=134;,length=100>
##contig=<ID=K00337:301:HCKMKBBXY:6:1101:11201:10950;size=134;,length=100>
##contig=<ID=K00337:301:HCKMKBBXY:6:1101:12571:5165;size=134;,length=100>
##contig=<ID=K00337:301:HCKMKBBXY:6:1101:13342:6361;size=134;,length=100>
##contig=<ID=K00337:301:HCKMKBBXY:6:1101:15037:18827;size=134;,length=100>
##contig=<ID=K00337:301:HCKMKBBXY:6:1102:11343:29026;size=134;,length=100>
##contig=<ID=K00337:301:HCKMKBBXY:6:1102:16518:16542;size=134;,length=100>
##contig=<ID=K00337:301:HCKMKBBXY:6:1103:30847:23892;size=134;,length=100>
##contig=<ID=K00337:301:HCKMKBBXY:6:1104:10297:17298;size=134;,length=100>
##contig=<ID=K00337:301:HCKMKBBXY:6:1105:27590:33017;size=134;,length=100>
##contig=<ID=K00337:301:HCKMKBBXY:4:1101:17604:23065;size=133;,length=100>
##contig=<ID=K00337:301:HCKMKBBXY:4:1101:27874:30591;size=133;,length=100>
##contig=<ID=K00337:301:HCKMKBBXY:4:1103:15879:18142;size=133;,length=100>
##contig=<ID=K00337:301:HCKMKBBXY:4:1127:6796:16612;size=133;,length=100>
##contig=<ID=K00337:301:HCKMKBBXY:5:1101:14763:46838;size=133;,length=100>
##contig=<ID=K00337:301:HCKMKBBXY:5:1101:15280:34407;size=133;,length=100>
##contig=<ID=K00337:301:HCKMKBBXY:5:1101:16285:29008;size=133;,length=100>
##contig=<ID=K00337:301:HCKMKBBXY:5:1101:17492:28217;size=133;,length=100>
##contig=<ID=K00337:301:HCKMKBBXY:5:1101:17726:48315;size=133;,length=100>
##contig=<ID=K00337:301:HCKMKBBXY:5:1101:19989:18511;size=133;,length=100>
##contig=<ID=K00337:301:HCKMKBBXY:5:1101:20953:13781;size=133;,length=100>
##contig=<ID=K00337:301:HCKMKBBXY:5:1101:2138:39101;size=133;,length=100>
##contig=<ID=K00337:301:HCKMKBBXY:5:1101:2148:42776;size=133;,length=100>
##contig=<ID=K00337:301:HCKMKBBXY:5:1101:21958:28920;size=133;,length=100>
##contig=<ID=K00337:301:HCKMKBBXY:5:1101:22790:11724;size=133;,length=100>
##contig=<ID=K00337:301:HCKMKBBXY:5:1101:22952:8629;size=133;,length=100>
##contig=<ID=K00337:301:HCKMKBBXY:5:1101:24485:41880;size=133;,length=100>
##contig=<ID=K00337:301:HCKMKBBXY:5:1101:25966:18564;size=133;,length=100>
##contig=<ID=K00337:301:HCKMKBBXY:5:1101:26413:23382;size=133;,length=100>
##contig=<ID=K00337:301:HCKMKBBXY:5:1101:26646:26037;size=133;,length=100>
##contig=<ID=K00337:301:HCKMKBBXY:5:1101:28148:48122;size=133;,length=100>
##contig=<ID=K00337:301:HCKMKBBXY:5:1101:28757:33316;size=133;,length=100>
##contig=<ID=K00337:301:HCKMKBBXY:5:1101:30371:33229;size=133;,length=100>
##contig=<ID=K00337:301:HCKMKBBXY:5:1101:30929:39822;size=133;,length=100>
##contig=<ID=K00337:301:HCKMKBBXY:5:1101:3457:40825;size=133;,length=100>
##contig=<ID=K00337:301:HCKMKBBXY:5:1101:4564:27760;size=133;,length=100>
##contig=<ID=K00337:301:HCKMKBBXY:5:1101:4594:14801;size=133;,length=100>
##contig=<ID=K00337:301:HCKMKBBXY:5:1101:4990:47876;size=133;,length=100>
##contig=<ID=K00337:301:HCKMKBBXY:5:1101:8887:46223;size=133;,length=100>
##contig=<ID=K00337:301:HCKMKBBXY:5:1102:10977:27479;size=133;,length=100>
##contig=<ID=K00337:301:HCKMKBBXY:5:1102:11261:42671;size=133;,length=100>
##contig=<ID=K00337:301:HCKMKBBXY:5:1102:16315:41370;size=133;,length=100>
##contig=<ID=K00337:301:HCKMKBBXY:5:1102:16579:3459;size=133;,length=100>
##contig=<ID=K00337:301:HCKMKBBXY:5:1102:17878:21289;size=133;,length=100>
##contig=<ID=K00337:301:HCKMKBBXY:5:1102:20862:4901;size=133;,length=100>
##contig=<ID=K00337:301:HCKMKBBXY:5:1102:2280:13886;size=133;,length=100>
##contig=<ID=K00337:301:HCKMKBBXY:5:1102:25570:27127;size=133;,length=100>
##contig=<ID=K00337:301:HCKMKBBXY:5:1102:2777:24736;size=133;,length=100>
##contig=<ID=K00337:301:HCKMKBBXY:5:1102:29183:6378;size=133;,length=100>
##contig=<ID=K00337:301:HCKMKBBXY:5:1103:15179:35532;size=133;,length=100>
##contig=<ID=K00337:301:HCKMKBBXY:5:1103:20456:19882;size=133;,length=100>
##contig=<ID=K00337:301:HCKMKBBXY:5:1103:24089:11231;size=133;,length=100>
##contig=<ID=K00337:301:HCKMKBBXY:5:1103:27539:32754;size=133;,length=100>
##contig=<ID=K00337:301:HCKMKBBXY:5:1113:18528:49071;size=133;,length=100>
##contig=<ID=K00337:301:HCKMKBBXY:5:1117:30411:42126;size=133;,length=100>
##contig=<ID=K00337:301:HCKMKBBXY:6:1101:14407:23575;size=133;,length=100>
##contig=<ID=K00337:301:HCKMKBBXY:6:1101:18416:11390;size=133;,length=100>
##contig=<ID=K00337:301:HCKMKBBXY:7:1101:12997:39172;size=133;,length=100>
##contig=<ID=K00337:301:HCKMKBBXY:7:1101:16944:13306;size=133;,length=100>
##contig=<ID=K00337:301:HCKMKBBXY:4:1101:11738:28059;size=132;,length=100>
##contig=<ID=K00337:301:HCKMKBBXY:4:1101:21917:13482;size=132;,length=100>
##contig=<ID=K00337:301:HCKMKBBXY:5:1101:10125:41475;size=132;,length=100>
##contig=<ID=K00337:301:HCKMKBBXY:5:1101:10176:39523;size=132;,length=100>
##contig=<ID=K00337:301:HCKMKBBXY:5:1101:10724:3055;size=132;,length=100>
##contig=<ID=K00337:301:HCKMKBBXY:5:1101:10957:17913;size=132;,length=100>
##contig=<ID=K00337:301:HCKMKBBXY:5:1101:11393:4180;size=132;,length=100>
##contig=<ID=K00337:301:HCKMKBBXY:5:1101:11830:16893;size=132;,length=100>
##contig=<ID=K00337:301:HCKMKBBXY:5:1101:13190:18511;size=132;,length=100>
##contig=<ID=K00337:301:HCKMKBBXY:5:1101:1326:20076;size=132;,length=100>
##contig=<ID=K00337:301:HCKMKBBXY:5:1101:13819:40807;size=132;,length=100>
##contig=<ID=K00337:301:HCKMKBBXY:5:1101:16315:14607;size=132;,length=100>
##contig=<ID=K00337:301:HCKMKBBXY:5:1101:16356:28182;size=132;,length=100>
##contig=<ID=K00337:301:HCKMKBBXY:5:1101:18294:19162;size=132;,length=100>
##contig=<ID=K00337:301:HCKMKBBXY:5:1101:19126:27285;size=132;,length=100>
##contig=<ID=K00337:301:HCKMKBBXY:5:1101:19613:48245;size=132;,length=100>
##contig=<ID=K00337:301:HCKMKBBXY:5:1101:21156:33369;size=132;,length=100>
##contig=<ID=K00337:301:HCKMKBBXY:5:1101:21430:29378;size=132;,length=91>
##contig=<ID=K00337:301:HCKMKBBXY:5:1101:22181:38943;size=132;,length=100>
##contig=<ID=K00337:301:HCKMKBBXY:5:1101:24860:3283;size=132;,length=100>
##contig=<ID=K00337:301:HCKMKBBXY:5:1101:26778:5024;size=132;,length=100>
##contig=<ID=K00337:301:HCKMKBBXY:5:1101:26869:2404;size=132;,length=100>
##contig=<ID=K00337:301:HCKMKBBXY:5:1101:27458:25298;size=132;,length=100>
##contig=<ID=K00337:301:HCKMKBBXY:5:1101:31345:17263;size=132;,length=100>
##contig=<ID=K00337:301:HCKMKBBXY:5:1101:6898:44429;size=132;,length=100>
##contig=<ID=K00337:301:HCKMKBBXY:5:1101:7811:41405;size=132;,length=100>
##contig=<ID=K00337:301:HCKMKBBXY:5:1102:14844:3934;size=132;,length=100>
##contig=<ID=K00337:301:HCKMKBBXY:5:1102:27945:31875;size=132;,length=100>
##contig=<ID=K00337:301:HCKMKBBXY:5:1102:3397:29747;size=132;,length=100>
##contig=<ID=K00337:301:HCKMKBBXY:5:1102:5112:20551;size=132;,length=100>
##contig=<ID=K00337:301:HCKMKBBXY:5:1103:20029:2580;size=132;,length=100>
##contig=<ID=K00337:301:HCKMKBBXY:5:1103:20720:27373;size=132;,length=100>
##contig=<ID=K00337:301:HCKMKBBXY:5:1103:7679:25773;size=132;,length=100>
##contig=<ID=K00337:301:HCKMKBBXY:6:1101:11779:42618;size=132;,length=100>
##contig=<ID=K00337:301:HCKMKBBXY:6:1101:13768:23768;size=132;,length=100>
##contig=<ID=K00337:301:HCKMKBBXY:6:1101:17482:16454;size=132;,length=100>
##contig=<ID=K00337:301:HCKMKBBXY:6:1101:18040:23505;size=132;,length=100>
##contig=<ID=K00337:301:HCKMKBBXY:6:1101:4604:12321;size=132;,length=100>
##contig=<ID=K00337:301:HCKMKBBXY:6:1102:19613:43744;size=132;,length=100>
##contig=<ID=K00337:301:HCKMKBBXY:6:1103:28229:29483;size=132;,length=100>
##contig=<ID=K00337:301:HCKMKBBXY:6:1105:29630:2721;size=132;,length=100>
##contig=<ID=K00337:301:HCKMKBBXY:4:1101:10155:18177;size=131;,length=100>
##contig=<ID=K00337:301:HCKMKBBXY:4:1101:13687:4356;size=131;,length=100>
##contig=<ID=K00337:301:HCKMKBBXY:4:1101:20628:30063;size=131;,length=100>
##contig=<ID=K00337:301:HCKMKBBXY:5:1101:10115:3266;size=131;,length=100>
##contig=<ID=K00337:301:HCKMKBBXY:5:1101:10115:40121;size=131;,length=100>
##contig=<ID=K00337:301:HCKMKBBXY:5:1101:10561:31154;size=131;,length=100>
##contig=<ID=K00337:301:HCKMKBBXY:5:1101:10592:18722;size=131;,length=100>
##contig=<ID=K00337:301:HCKMKBBXY:5:1101:11028:18564;size=131;,length=100>
##contig=<ID=K00337:301:HCKMKBBXY:5:1101:11272:40930;size=131;,length=100>
##contig=<ID=K00337:301:HCKMKBBXY:5:1101:1164:47647;size=131;,length=98>
##contig=<ID=K00337:301:HCKMKBBXY:5:1101:12804:14396;size=131;,length=98>
##contig=<ID=K00337:301:HCKMKBBXY:5:1101:14174:38082;size=131;,length=100>
##contig=<ID=K00337:301:HCKMKBBXY:5:1101:18761:30204;size=131;,length=100>
##contig=<ID=K00337:301:HCKMKBBXY:5:1101:19593:19443;size=131;,length=100>
##contig=<ID=K00337:301:HCKMKBBXY:5:1101:19715:8013;size=131;,length=100>
##contig=<ID=K00337:301:HCKMKBBXY:5:1101:19948:33387;size=131;,length=100>
##contig=<ID=K00337:301:HCKMKBBXY:5:1101:20364:10897;size=131;,length=100>
##contig=<ID=K00337:301:HCKMKBBXY:5:1101:21511:33809;size=131;,length=100>
##contig=<ID=K00337:301:HCKMKBBXY:5:1101:21968:35796;size=131;,length=100>
##contig=<ID=K00337:301:HCKMKBBXY:5:1101:23054:18687;size=131;,length=100>
##contig=<ID=K00337:301:HCKMKBBXY:5:1101:24434:25685;size=131;,length=100>
##contig=<ID=K00337:301:HCKMKBBXY:5:1101:2686:22643;size=131;,length=100>
##contig=<ID=K00337:301:HCKMKBBXY:5:1101:29427:39295;size=131;,length=100>
##contig=<ID=K00337:301:HCKMKBBXY:5:1101:29559:38433;size=131;,length=100>
##contig=<ID=K00337:301:HCKMKBBXY:5:1101:30553:30626;size=131;,length=100>
##contig=<ID=K00337:301:HCKMKBBXY:5:1101:30705:47489;size=131;,length=100>
##contig=<ID=K00337:301:HCKMKBBXY:5:1101:7730:23645;size=131;,length=100>
##contig=<ID=K00337:301:HCKMKBBXY:5:1102:10165:39893;size=131;,length=100>
##contig=<ID=K00337:301:HCKMKBBXY:5:1102:1265:8611;size=131;,length=100>
##contig=<ID=K00337:301:HCKMKBBXY:5:1102:18690:36024;size=131;,length=100>
##contig=<ID=K00337:301:HCKMKBBXY:5:1102:21958:21641;size=131;,length=100>
##contig=<ID=K00337:301:HCKMKBBXY:5:1102:26829:2475;size=131;,length=100>
##contig=<ID=K00337:301:HCKMKBBXY:5:1102:3305:38064;size=131;,length=100>
##contig=<ID=K00337:301:HCKMKBBXY:5:1104:20801:19671;size=131;,length=100>
##contig=<ID=K00337:301:HCKMKBBXY:5:1106:15777:27953;size=131;,length=100>
##contig=<ID=K00337:301:HCKMKBBXY:5:1112:18538:38926;size=131;,length=100>
##contig=<ID=K00337:301:HCKMKBBXY:6:1101:11089:41282;size=131;,length=100>
##contig=<ID=K00337:301:HCKMKBBXY:6:1101:13159:48667;size=131;,length=100>
##contig=<ID=K00337:301:HCKMKBBXY:6:1101:14712:27479;size=131;,length=100>
##contig=<ID=K00337:301:HCKMKBBXY:6:1101:15473:38785;size=131;,length=100>
##contig=<ID=K00337:301:HCKMKBBXY:6:1101:17695:36024;size=131;,length=100>
##contig=<ID=K00337:301:HCKMKBBXY:6:1101:1986:2299;size=131;,length=100>
##contig=<ID=K00337:301:HCKMKBBXY:6:1101:20080:26934;size=131;,length=100>
##contig=<ID=K00337:301:HCKMKBBXY:6:1101:22150:25070;size=131;,length=100>
##contig=<ID=K00337:301:HCKMKBBXY:6:1101:22993:47594;size=131;,length=90>
##contig=<ID=K00337:301:HCKMKBBXY:6:1101:29812:28850;size=131;,length=100>
##contig=<ID=K00337:301:HCKMKBBXY:6:1101:29914:7187;size=131;,length=100>
##contig=<ID=K00337:301:HCKMKBBXY:6:1101:8552:15293;size=131;,length=100>
##contig=<ID=K00337:301:HCKMKBBXY:6:1102:10724:44693;size=131;,length=100>
##contig=<ID=K00337:301:HCKMKBBXY:6:1102:20131:20093;size=131;,length=100>
##contig=<ID=K00337:301:HCKMKBBXY:6:1103:16295:10247;size=131;,length=100>
##contig=<ID=K00337:301:HCKMKBBXY:6:1107:31619:26846;size=131;,length=99>
##contig=<ID=K00337:301:HCKMKBBXY:7:1101:30787:31066;size=131;,length=100>
##contig=<ID=K00337:301:HCKMKBBXY:7:1102:21795:21184;size=131;,length=100>
##contig=<ID=K00337:301:HCKMKBBXY:4:1101:8247:42548;size=130;,length=100>
##contig=<ID=K00337:301:HCKMKBBXY:4:1102:11789:10422;size=130;,length=100>
##contig=<ID=K00337:301:HCKMKBBXY:4:1102:12144:6079;size=130;,length=100>
##contig=<ID=K00337:301:HCKMKBBXY:4:1102:13190:37290;size=130;,length=100>
##contig=<ID=K00337:301:HCKMKBBXY:4:1102:14032:47999;size=130;,length=100>
##contig=<ID=K00337:301:HCKMKBBXY:4:1102:6654:6906;size=130;,length=100>
##contig=<ID=K00337:301:HCKMKBBXY:5:1101:10368:9121;size=130;,length=100>
##contig=<ID=K00337:301:HCKMKBBXY:5:1101:10754:6167;size=130;,length=100>
##contig=<ID=K00337:301:HCKMKBBXY:5:1101:13514:14396;size=130;,length=100>
##contig=<ID=K00337:301:HCKMKBBXY:5:1101:14407:32543;size=130;,length=100>
##contig=<ID=K00337:301:HCKMKBBXY:5:1101:15209:49124;size=130;,length=100>
##contig=<ID=K00337:301:HCKMKBBXY:5:1101:19522:49142;size=130;,length=100>
##contig=<ID=K00337:301:HCKMKBBXY:5:1101:21034:46838;size=130;,length=100>
##contig=<ID=K00337:301:HCKMKBBXY:5:1101:21308:34477;size=130;,length=100>
##contig=<ID=K00337:301:HCKMKBBXY:5:1101:21887:25034;size=130;,length=100>
##contig=<ID=K00337:301:HCKMKBBXY:5:1101:21927:29255;size=130;,length=100>
##contig=<ID=K00337:301:HCKMKBBXY:5:1101:25601:32842;size=130;,length=100>
##contig=<ID=K00337:301:HCKMKBBXY:5:1101:25946:44130;size=130;,length=100>
##contig=<ID=K00337:301:HCKMKBBXY:5:1101:2869:27109;size=130;,length=100>
##contig=<ID=K00337:301:HCKMKBBXY:5:1101:3447:28463;size=130;,length=96>
##contig=<ID=K00337:301:HCKMKBBXY:5:1101:4696:25808;size=130;,length=100>
##contig=<ID=K00337:301:HCKMKBBXY:5:1101:5386:46170;size=130;,length=100>
##contig=<ID=K00337:301:HCKMKBBXY:5:1101:5589:38644;size=130;,length=100>
##contig=<ID=K00337:301:HCKMKBBXY:5:1101:6137:36534;size=130;,length=100>
##contig=<ID=K00337:301:HCKMKBBXY:5:1101:6695:40491;size=130;,length=100>
##contig=<ID=K00337:301:HCKMKBBXY:5:1102:14204:3881;size=130;,length=100>
##contig=<ID=K00337:301:HCKMKBBXY:5:1102:16823:13341;size=130;,length=100>
##contig=<ID=K00337:301:HCKMKBBXY:5:1102:16975:44658;size=130;,length=100>
##contig=<ID=K00337:301:HCKMKBBXY:5:1102:18599:12515;size=130;,length=98>
##contig=<ID=K00337:301:HCKMKBBXY:5:1102:20517:48157;size=130;,length=100>
##contig=<ID=K00337:301:HCKMKBBXY:5:1102:22485:37431;size=130;,length=100>
##contig=<ID=K00337:301:HCKMKBBXY:5:1102:23470:41176;size=130;,length=100>
##contig=<ID=K00337:301:HCKMKBBXY:5:1102:25946:45502;size=130;,length=100>
##contig=<ID=K00337:301:HCKMKBBXY:5:1102:26940:48913;size=130;,length=100>
##contig=<ID=K00337:301:HCKMKBBXY:5:1102:4594:20779;size=130;,length=100>
##contig=<ID=K00337:301:HCKMKBBXY:5:1102:7151:15012;size=130;,length=100>
##contig=<ID=K00337:301:HCKMKBBXY:5:1103:13433:8664;size=130;,length=100>
[truncated: 94,741,477 more chars]
